# Supplementary material for: Metabolic adaptability and nutrient scavenging in Toxoplasma gondii: insights from ingestion pathway-deficient mutants
Source: mSphere. 2025 Apr 2;10(4):e01011-24. doi: 10.1128/msphere.01011-24 (PMC12039266; doi:10.1128/msphere.01011-24)
Supplement: Supplemental tables — Tables S1 to S9. [file msphere.01011-24-s0008.xlsx]

## Sheet: Table S1 Screen raw count
sgRNA	gene	WT_1_P0	WT_1_P4	WT_2P0	WT_2P4	WT_3_P0	WT_3_P4	Δgra14_1_P0	Δgra14_1_P4	Δgra14_2P0	Δgra14_2P4	Δgra14_3_P0	Δgra14_3_P4	Δcrt_1_P0	Δcrt_1_P4	Δcrt_2P0	Δcrt_2P4	Δcrt_3_P0	Δcrt_3_P4	Δcpl_1_P0	Δcpl_1_P4	Δcpl_2P0	Δcpl_2P4	Δcpl_3_P0	Δcpl_3_P4
sgTGGT1_000000_1	TGGT1_000000	0	0	0	0	0	0	0	0	0	0	0	0	0	0	0	0	0	0	0	0	0	0	0	0
sgTGGT1_200010_1	TGGT1_200010	881	4425	985	3386	734	4949	676	8782	622	5280	761	6688	860	5552	967	7656	865	9882	645	13639	614	5588	579	2676
sgTGGT1_200010_10	TGGT1_200010	1580	2330	1401	4222	1238	3318	1123	4379	665	1512	1188	3190	1230	7149	1136	3514	1175	2358	965	1136	792	887	833	3200
sgTGGT1_200010_2	TGGT1_200010	2196	8295	2627	13682	1839	7168	1845	14357	1770	15428	2164	21901	2567	15279	2820	14433	2459	36233	2012	19471	2183	17306	1921	13479
sgTGGT1_200010_3	TGGT1_200010	1355	1560	1611	3487	1112	1741	994	2025	1096	4598	1135	3822	1394	699	1491	3209	1399	5290	1121	3603	1389	2489	1072	2482
sgTGGT1_200010_4	TGGT1_200010	1166	4516	1594	3475	934	5998	944	5004	1198	9203	1080	3095	1439	6549	1448	2574	1501	4128	1396	2	1866	5465	974	1115
sgTGGT1_200010_5	TGGT1_200010	996	9877	1296	2565	835	6774	787	10460	771	4648	936	8758	1154	5305	1210	6181	1164	14310	1003	1125	1257	4751	857	6801
sgTGGT1_200010_6	TGGT1_200010	440	498	566	256	384	8	365	43	333	62	366	166	467	2160	510	435	489	604	446	23	573	35	319	607
sgTGGT1_200010_7	TGGT1_200010	1126	2490	1123	3556	932	2631	861	3405	544	1795	865	3897	946	1595	829	3055	899	9117	748	9133	674	4807	632	5148
sgTGGT1_200010_8	TGGT1_200010	1805	1578	1749	3365	1389	1222	1223	1109	949	1470	1493	2551	1573	465	1630	2292	1531	6576	1137	276	1185	2138	1110	1327
sgTGGT1_200010_9	TGGT1_200010	1122	1263	1006	1584	955	2528	858	2786	568	672	926	2585	985	3113	1143	1964	962	5743	674	4992	482	1597	750	2159
sgTGGT1_200270_1	TGGT1_200270	587	561	567	2542	448	1216	462	1479	306	842	435	3374	548	2671	486	2351	483	1359	372	987	419	1767	376	1898
sgTGGT1_200270_10	TGGT1_200270	391	176	574	897	321	374	310	826	445	5	363	1453	492	0	540	1197	521	889	459	0	646	683	319	258
sgTGGT1_200270_2	TGGT1_200270	531	640	530	1214	417	529	383	663	283	81	451	573	457	724	494	465	457	723	352	239	293	1666	322	1046
sgTGGT1_200270_3	TGGT1_200270	372	0	504	0	352	0	299	0	414	33	398	0	525	0	541	0	468	0	392	0	520	1	398	0
sgTGGT1_200270_4	TGGT1_200270	681	1027	695	1205	562	3134	498	3386	427	203	619	2903	591	2574	620	3358	618	5608	477	95	506	3966	489	1085
sgTGGT1_200270_5	TGGT1_200270	676	50	667	281	556	226	525	143	412	152	490	468	636	422	848	191	607	135	471	0	417	571	508	716
sgTGGT1_200270_6	TGGT1_200270	141	0	170	226	120	596	112	340	75	0	73	45	127	6	128	1	116	639	76	2927	115	33	110	66
sgTGGT1_200270_7	TGGT1_200270	1549	335	1895	631	1126	1795	1181	782	1236	804	1333	1703	1713	56	1783	1127	1642	1059	1180	0	1521	769	1302	404
sgTGGT1_200270_8	TGGT1_200270	827	3888	1027	3667	631	1134	619	1060	773	663	826	2299	889	2320	995	5181	937	2220	877	699	1219	2670	665	1076
sgTGGT1_200270_9	TGGT1_200270	251	14	284	878	215	383	181	0	156	228	235	593	255	2	276	663	241	531	143	0	184	0	180	0
sgTGGT1_200280_1	TGGT1_200280	1202	0	1152	0	988	4	885	0	601	0	987	0	1014	0	1173	76	1015	61	731	0	578	0	759	0
sgTGGT1_200280_10	TGGT1_200280	310	141	326	110	198	411	184	1215	213	0	186	411	279	0	290	764	261	25	195	2294	212	0	180	503
sgTGGT1_200280_2	TGGT1_200280	1104	83	1066	1161	870	3388	821	79	631	299	932	1270	1006	1845	1058	536	997	487	771	3343	669	179	756	429
sgTGGT1_200280_3	TGGT1_200280	506	29	620	0	476	39	424	50	402	9	478	110	605	0	671	0	588	107	430	0	498	218	471	35
sgTGGT1_200280_4	TGGT1_200280	827	14	862	0	740	4	685	16	512	0	709	8	880	0	972	0	794	0	605	0	533	0	573	0
sgTGGT1_200280_5	TGGT1_200280	174	0	188	4	165	10	109	0	91	6	219	3	174	0	148	17	162	17	120	0	91	0	128	0
sgTGGT1_200280_6	TGGT1_200280	244	0	278	0	217	0	180	0	188	0	192	0	258	0	283	0	272	0	166	0	267	0	189	0
sgTGGT1_200280_7	TGGT1_200280	207	0	151	0	154	4	138	0	92	15	236	0	170	0	177	0	140	0	109	0	79	26	120	7
sgTGGT1_200280_8	TGGT1_200280	1803	616	2377	690	1474	964	1540	1266	1648	187	1712	636	2274	869	2432	669	2198	1212	1623	1667	2200	319	1511	617
sgTGGT1_200280_9	TGGT1_200280	148	261	134	881	133	355	109	0	45	145	110	74	101	108	107	65	99	25	70	13	66	41	94	0
sgTGGT1_200290_1	TGGT1_200290	614	106	587	968	482	461	453	944	287	887	456	1137	439	94	569	5	468	2912	309	0	290	50	438	1002
sgTGGT1_200290_10	TGGT1_200290	463	0	493	336	375	214	398	272	231	0	380	101	405	2114	434	392	397	1057	273	0	259	521	347	1357
sgTGGT1_200290_2	TGGT1_200290	282	8	306	26	247	908	217	126	231	0	261	321	274	0	291	0	296	55	221	0	345	116	198	137
sgTGGT1_200290_3	TGGT1_200290	242	18	212	0	154	0	165	0	87	0	206	0	204	0	223	0	165	0	116	0	106	0	135	0
sgTGGT1_200290_4	TGGT1_200290	2765	363	3019	2058	2185	4293	2207	2856	2132	1829	2337	2579	2887	2901	3126	5345	2665	6043	2330	995	2350	1718	1970	3611
sgTGGT1_200290_5	TGGT1_200290	1411	2730	1391	4147	1156	1503	998	864	872	26	1173	2858	1288	1556	1454	2324	1312	5519	1012	1123	855	4098	1041	2454
sgTGGT1_200290_6	TGGT1_200290	743	35	1019	161	633	15	618	128	714	32	685	174	949	124	1000	32	910	134	737	0	962	196	677	123
sgTGGT1_200290_7	TGGT1_200290	189	262	166	0	142	41	129	23	88	1168	164	163	113	0	146	102	137	1711	113	186	77	83	94	234
sgTGGT1_200290_8	TGGT1_200290	748	621	787	1597	575	2899	552	754	450	1115	563	1676	674	1645	679	1146	708	4953	544	1360	618	1673	460	2098
sgTGGT1_200290_9	TGGT1_200290	1242	359	1341	2016	1082	1293	1032	1047	971	914	1028	1940	1355	1616	1450	3227	1302	4824	1051	1063	1102	480	915	1042
sgTGGT1_200295_1	TGGT1_200295	891	328	947	1225	757	80	650	1448	490	899	668	1337	799	1763	851	1582	805	1258	574	0	697	678	614	710
sgTGGT1_200295_10	TGGT1_200295	364	28	424	72	299	11	253	133	386	0	325	0	427	0	482	22	417	93	347	0	388	0	296	313
sgTGGT1_200295_2	TGGT1_200295	317	0	401	210	238	22	226	1364	236	0	253	3	334	0	321	11	345	1059	260	2179	346	251	257	187
sgTGGT1_200295_3	TGGT1_200295	531	79	718	1317	498	1826	470	219	547	221	484	535	706	0	837	1396	742	1491	568	0	742	2200	546	1280
sgTGGT1_200295_4	TGGT1_200295	230	0	288	501	171	454	207	0	229	554	219	38	311	0	323	268	290	0	188	0	296	0	213	149
sgTGGT1_200295_5	TGGT1_200295	2411	836	2777	623	1975	1591	1895	765	1662	1456	2115	1553	2502	1696	2703	1729	2451	2666	2100	942	2116	1330	1722	1711
sgTGGT1_200295_6	TGGT1_200295	315	77	428	337	310	565	306	67	298	1244	316	32	392	683	386	725	368	542	337	63	400	775	272	239
sgTGGT1_200295_7	TGGT1_200295	684	1579	922	712	567	2965	588	1282	626	1291	527	1981	849	5878	879	3246	781	5152	695	339	765	3024	568	2698
sgTGGT1_200295_8	TGGT1_200295	260	0	238	8	186	230	198	73	87	0	180	187	143	394	168	998	155	1921	117	0	88	776	116	915
sgTGGT1_200295_9	TGGT1_200295	553	227	405	615	379	788	390	373	175	797	373	488	373	0	318	346	350	1299	254	0	179	195	248	952
sgTGGT1_200300_1	TGGT1_200300	916	694	1145	2798	781	3452	745	3394	832	1281	876	2577	1145	3623	1227	4718	1080	5099	943	2083	1098	3397	721	3843
sgTGGT1_200300_10	TGGT1_200300	73	0	98	0	72	0	61	0	77	0	60	0	82	0	74	0	96	0	96	0	95	2	67	4
sgTGGT1_200300_2	TGGT1_200300	966	158	987	2293	849	2325	745	3629	538	525	772	869	954	1587	1016	2695	904	2629	687	22	545	3269	688	4444
sgTGGT1_200300_3	TGGT1_200300	165	24	142	6	119	101	122	41	71	36	111	172	144	2381	120	208	139	85	107	0	87	282	90	12
sgTGGT1_200300_4	TGGT1_200300	1797	1043	1406	3890	1292	5308	1273	3280	635	4366	1309	3998	1237	1630	1291	5226	1228	13571	908	4645	697	6544	1065	10875
sgTGGT1_200300_5	TGGT1_200300	165	19	143	23	144	2124	124	0	97	2	143	234	184	1801	186	0	182	0	107	360	119	0	134	30
sgTGGT1_200300_6	TGGT1_200300	169	1461	174	0	122	69	138	1030	91	83	96	543	158	0	134	0	131	0	99	0	130	66	96	165
sgTGGT1_200300_7	TGGT1_200300	107	119	76	801	72	0	68	0	33	0	72	277	59	0	55	0	61	897	36	0	54	0	53	0
sgTGGT1_200300_8	TGGT1_200300	527	1773	674	2114	485	1694	454	157	444	2504	540	1380	639	1271	711	3983	626	2141	385	0	514	922	449	431
sgTGGT1_200300_9	TGGT1_200300	27	0	34	28	29	623	31	0	24	0	25	89	37	0	44	0	32	0	23	0	49	0	26	54
sgTGGT1_200310_1	TGGT1_200310	671	0	666	2	563	18	476	1	369	0	583	1	632	14	639	0	589	0	417	0	412	0	495	7
sgTGGT1_200310_10	TGGT1_200310	844	0	920	0	696	176	655	1	506	35	776	26	878	8	899	0	845	0	601	0	569	1	690	0
sgTGGT1_200310_2	TGGT1_200310	411	10	502	0	329	14	283	11	419	0	345	0	501	0	559	0	486	14	406	23	548	0	369	0
sgTGGT1_200310_3	TGGT1_200310	105	102	153	162	93	4	103	0	131	5	107	278	143	882	168	0	117	209	131	0	131	21	97	77
sgTGGT1_200310_4	TGGT1_200310	527	492	487	143	376	301	374	174	281	99	420	352	470	119	502	101	467	323	337	632	349	443	320	246
sgTGGT1_200310_5	TGGT1_200310	766	1033	878	79	615	66	598	71	560	55	647	185	867	773	903	384	733	816	535	792	668	897	531	2336
sgTGGT1_200310_6	TGGT1_200310	470	355	552	56	403	0	388	0	380	0	385	0	513	13	642	0	537	333	416	0	440	0	321	0
sgTGGT1_200310_7	TGGT1_200310	1053	2534	995	1576	851	773	780	1026	532	1695	971	2706	931	10182	946	2037	935	6961	733	1383	613	2408	723	3847
sgTGGT1_200310_8	TGGT1_200310	514	245	236	370	401	84	322	361	93	2211	341	250	248	1290	273	343	246	1028	135	853	66	1403	241	758
sgTGGT1_200310_9	TGGT1_200310	360	100	397	0	302	748	292	395	241	176	296	289	366	0	397	8	421	33	279	0	270	136	287	185
sgTGGT1_200320_1	TGGT1_200320	0	0	0	0	0	0	0	0	0	0	0	0	0	0	0	0	0	0	0	0	0	0	0	0
sgTGGT1_200320_10	TGGT1_200320	0	0	0	0	0	0	0	0	0	0	0	0	0	0	0	0	0	0	0	0	0	0	0	0
sgTGGT1_200320_2	TGGT1_200320	0	0	0	0	0	0	0	0	0	0	0	0	0	0	0	0	0	0	0	0	0	0	0	0
sgTGGT1_200320_3	TGGT1_200320	0	0	0	0	0	0	0	0	0	0	0	0	0	0	0	0	0	0	0	0	0	0	0	0
sgTGGT1_200320_4	TGGT1_200320	0	0	0	0	0	0	0	0	0	0	0	0	0	0	0	0	0	0	0	0	0	0	0	0
sgTGGT1_200320_5	TGGT1_200320	0	0	0	0	0	0	0	0	0	0	0	0	0	0	0	0	0	0	0	0	0	0	0	0
sgTGGT1_200320_6	TGGT1_200320	0	0	0	0	0	0	0	0	0	0	0	0	0	0	0	0	0	0	0	0	0	0	0	0
sgTGGT1_200320_7	TGGT1_200320	0	0	0	0	0	0	0	0	0	0	0	0	0	0	0	0	0	0	0	0	0	0	0	0
sgTGGT1_200320_8	TGGT1_200320	0	0	0	0	0	0	0	0	0	0	0	0	0	0	0	0	0	0	0	0	0	0	0	0
sgTGGT1_200320_9	TGGT1_200320	0	0	0	0	0	0	0	0	0	0	0	0	0	0	0	0	0	0	0	0	0	0	0	0
sgTGGT1_200330_1	TGGT1_200330	368	1268	482	2152	310	1402	296	725	330	0	282	186	449	0	477	4358	416	810	370	4259	438	1290	320	2031
sgTGGT1_200330_10	TGGT1_200330	2728	3806	3572	2692	2332	5329	2253	4298	2471	5485	2748	4606	3208	4427	3371	5084	3196	17775	2600	9839	3074	15768	2413	15334
sgTGGT1_200330_2	TGGT1_200330	132	0	152	19	117	0	117	0	90	0	137	0	166	0	128	0	135	0	114	0	134	0	123	0
sgTGGT1_200330_3	TGGT1_200330	458	1	412	2	357	0	354	184	209	101	343	20	365	0	386	442	357	83	270	0	241	482	304	78
sgTGGT1_200330_4	TGGT1_200330	74	0	65	0	57	0	48	0	26	1	73	0	60	0	50	0	43	639	58	0	46	0	55	0
sgTGGT1_200330_5	TGGT1_200330	350	39	277	17	264	31	248	526	121	0	222	523	270	0	248	201	255	601	179	0	133	56	201	44
sgTGGT1_200330_6	TGGT1_200330	262	235	228	145	188	184	174	0	134	135	175	94	204	178	232	648	202	257	144	0	138	2	142	19
sgTGGT1_200330_7	TGGT1_200330	569	1133	618	285	502	613	469	486	332	235	552	154	533	680	593	1121	498	2180	417	122	351	547	405	1445
sgTGGT1_200330_8	TGGT1_200330	91	5	90	0	74	0	62	0	62	0	56	119	119	317	70	0	89	0	85	0	59	3	74	68
sgTGGT1_200330_9	TGGT1_200330	712	77	743	66	567	208	553	435	459	308	622	327	712	698	856	377	730	1604	553	1	560	380	584	1429
sgTGGT1_200340_1	TGGT1_200340	1	0	2	0	1	0	0	0	0	0	0	1	0	0	1	0	0	39	0	0	0	0	0	0
sgTGGT1_200340_10	TGGT1_200340	521	3328	586	716	452	4501	407	1800	368	445	544	2274	560	4262	618	1026	502	4354	348	8	308	556	388	964
sgTGGT1_200340_2	TGGT1_200340	437	31	292	1486	282	402	256	189	91	521	318	628	223	0	197	211	207	0	159	75	94	637	168	963
sgTGGT1_200340_3	TGGT1_200340	1352	7235	1812	6626	1154	7339	1126	1330	1393	9036	1338	6072	1713	14403	1806	4840	1670	7053	1320	5595	1750	3888	1197	7839
sgTGGT1_200340_4	TGGT1_200340	914	1434	1215	3154	745	1003	736	2565	1010	2926	824	5596	1260	3996	1322	4624	1161	4088	1061	613	1292	4997	863	4265
sgTGGT1_200340_5	TGGT1_200340	315	347	266	91	273	129	237	0	98	16	276	310	255	0	246	195	228	64	182	0	112	254	186	964
sgTGGT1_200340_6	TGGT1_200340	419	241	223	2771	290	1674	250	2513	62	117	269	561	238	437	232	11	189	4361	149	12	46	2065	209	773
sgTGGT1_200340_7	TGGT1_200340	288	667	230	1454	217	2483	210	2358	98	910	229	956	205	251	174	0	185	3160	162	0	101	804	176	545
sgTGGT1_200340_8	TGGT1_200340	713	2811	746	1224	617	485	504	2208	381	897	546	807	609	2014	695	205	669	910	601	4653	553	3398	489	1018
sgTGGT1_200340_9	TGGT1_200340	1287	4148	1510	2424	1067	1175	1064	2826	1118	964	1234	4213	1610	622	1748	1355	1513	3482	1104	809	1242	1448	1098	1117
sgTGGT1_200350_1	TGGT1_200350	499	417	322	840	417	751	357	77	142	1	393	959	362	1235	391	4302	309	327	189	0	94	0	257	2059
sgTGGT1_200350_10	TGGT1_200350	647	681	606	3271	436	2559	472	474	308	459	485	2296	598	3058	585	1388	522	4301	386	4897	346	2866	418	458
sgTGGT1_200350_2	TGGT1_200350	185	14	164	1474	158	292	161	8	86	1616	151	1156	140	30	183	18	158	136	106	697	88	36	116	23
sgTGGT1_200350_3	TGGT1_200350	313	2026	241	724	208	906	197	859	103	0	208	2217	193	2372	164	2090	180	7684	143	763	99	1849	167	2720
sgTGGT1_200350_4	TGGT1_200350	111	122	129	225	68	1130	97	0	87	184	99	100	103	0	115	29	99	0	86	18	79	11	98	663
sgTGGT1_200350_5	TGGT1_200350	223	0	100	734	153	594	123	533	46	10	117	805	93	1201	92	383	86	1621	78	0	54	936	92	75
sgTGGT1_200350_6	TGGT1_200350	1838	2892	1700	7857	1454	4532	1320	7363	948	10178	1396	8263	1685	9749	1934	8444	1616	11826	1132	6658	852	5905	1332	6871
sgTGGT1_200350_7	TGGT1_200350	492	1334	469	2923	433	2683	363	1164	271	8675	475	2687	497	2726	483	1484	445	6983	310	36	298	2338	378	1262
sgTGGT1_200350_8	TGGT1_200350	381	378	455	867	278	503	298	594	254	0	332	1611	420	259	437	1412	384	4515	309	7309	322	1151	322	689
sgTGGT1_200350_9	TGGT1_200350	319	369	352	2410	263	216	230	1074	249	2159	234	850	364	0	346	288	333	196	233	0	310	193	245	860
sgTGGT1_200360_1	TGGT1_200360	270	724	309	1235	253	1235	212	2947	203	136	302	2581	274	0	292	1675	251	2378	205	2466	208	1922	198	179
sgTGGT1_200360_10	TGGT1_200360	164	61	217	57	165	105	130	1581	116	0	179	530	168	7002	187	211	197	1159	144	2204	123	2052	148	0
sgTGGT1_200360_2	TGGT1_200360	473	530	489	3189	367	993	330	3676	226	107	504	1142	385	0	413	3407	405	2687	294	4486	231	1941	287	2037
sgTGGT1_200360_3	TGGT1_200360	216	25	253	101	185	1449	159	753	177	380	225	391	231	16	270	0	270	1225	169	0	180	779	180	613
sgTGGT1_200360_4	TGGT1_200360	176	1	123	804	146	99	105	1041	70	168	137	577	146	3631	148	1216	128	1936	109	381	64	745	98	3
sgTGGT1_200360_5	TGGT1_200360	0	0	0	0	0	0	0	0	0	0	0	0	0	0	0	0	0	0	0	0	0	0	0	0
sgTGGT1_200360_6	TGGT1_200360	182	1685	231	1482	151	2474	173	884	138	13	181	1211	213	2	201	1489	211	328	154	1129	168	1347	169	2913
sgTGGT1_200360_7	TGGT1_200360	669	455	793	1767	555	778	491	2210	505	1282	623	826	701	434	649	3034	645	3794	466	1447	678	167	424	288
sgTGGT1_200360_8	TGGT1_200360	1043	1821	1116	4950	841	5181	784	12957	615	4865	869	4327	1041	12815	997	3445	982	8783	677	5482	805	4105	732	2437
sgTGGT1_200360_9	TGGT1_200360	656	72	676	3154	489	3522	534	1337	356	967	486	1219	599	494	527	2697	580	881	443	0	542	3054	443	389
sgTGGT1_200370_1	TGGT1_200370	1331	346	1394	1575	1004	559	1004	59	806	79	1130	620	1347	1	1390	921	1254	1489	963	0	912	583	883	197
sgTGGT1_200370_10	TGGT1_200370	527	54	648	0	405	210	427	12	464	96	442	212	624	0	672	0	614	221	475	0	610	109	426	0
sgTGGT1_200370_2	TGGT1_200370	44	0	58	0	41	0	47	0	19	0	46	0	47	0	46	0	51	0	35	0	22	0	34	0
sgTGGT1_200370_3	TGGT1_200370	1097	33	1298	70	907	12	829	0	813	3	1008	25	1296	0	1323	12	1157	45	898	30	1038	10	814	48
sgTGGT1_200370_4	TGGT1_200370	208	0	164	30	174	0	156	0	88	0	168	0	165	0	170	0	135	0	125	0	91	0	114	10
sgTGGT1_200370_5	TGGT1_200370	386	0	463	46	347	0	327	10	305	8	301	5	426	0	473	41	374	0	280	0	327	0	312	0
sgTGGT1_200370_6	TGGT1_200370	840	40	1071	11	726	41	696	19	691	9	706	15	991	25	1158	0	1005	43	762	14	885	265	743	0
sgTGGT1_200370_7	TGGT1_200370	65	0	70	0	56	0	59	0	42	0	50	5	80	0	60	0	63	0	55	0	58	0	49	0
sgTGGT1_200370_8	TGGT1_200370	290	0	234	0	204	15	212	0	135	0	300	42	261	0	283	0	247	497	159	0	118	7	185	0
sgTGGT1_200370_9	TGGT1_200370	531	24	614	34	458	94	464	11	380	10	478	70	594	0	561	145	555	119	383	1	450	0	412	0
sgTGGT1_200385_1	TGGT1_200385	142	400	128	185	118	0	96	97	65	0	116	113	114	0	115	0	106	132	72	1239	68	258	94	329
sgTGGT1_200385_10	TGGT1_200385	207	107	271	359	172	474	171	166	159	133	150	129	241	507	240	40	220	109	156	2755	176	199	178	198
sgTGGT1_200385_2	TGGT1_200385	563	1771	548	1729	397	1353	421	402	360	3727	382	1751	554	2079	607	675	553	1656	373	5084	429	2871	435	4283
sgTGGT1_200385_3	TGGT1_200385	40	535	43	0	34	961	31	0	17	0	25	19	23	204	34	114	16	0	23	2502	18	0	11	0
sgTGGT1_200385_4	TGGT1_200385	449	448	539	1005	396	2576	402	1760	340	134	405	899	550	1474	566	1435	532	1235	320	13	356	1939	398	1204
sgTGGT1_200385_5	TGGT1_200385	611	291	591	57	439	416	464	1690	332	355	469	218	549	0	592	734	534	1886	432	3	403	2222	383	591
sgTGGT1_200385_6	TGGT1_200385	514	60	649	0	448	150	423	0	446	0	459	87	608	0	725	16	607	0	406	121	475	0	423	0
sgTGGT1_200385_7	TGGT1_200385	571	1750	542	312	456	561	445	2544	336	3	455	830	542	0	528	374	488	2062	375	34	335	872	390	4488
sgTGGT1_200385_8	TGGT1_200385	143	71	167	290	117	0	116	0	98	174	125	31	147	1	165	0	143	184	124	1548	87	445	119	49
sgTGGT1_200385_9	TGGT1_200385	538	1741	694	1495	458	2041	436	2333	425	1624	569	2664	625	874	590	2506	658	5127	449	0	576	5127	442	3119
sgTGGT1_200400_1	TGGT1_200400	588	41	513	0	477	7	433	0	217	0	474	6	436	0	404	0	368	610	316	0	271	0	326	25
sgTGGT1_200400_10	TGGT1_200400	617	0	556	0	509	0	462	0	244	0	534	0	490	0	523	0	502	0	357	0	221	0	352	0
sgTGGT1_200400_2	TGGT1_200400	531	0	442	0	407	0	389	0	272	0	412	0	431	0	494	0	406	0	312	0	189	0	354	12
sgTGGT1_200400_3	TGGT1_200400	548	45	563	0	412	0	443	0	360	0	430	0	554	0	587	0	512	0	468	0	339	0	408	0
sgTGGT1_200400_4	TGGT1_200400	652	47	734	49	564	338	518	208	421	239	525	350	690	474	731	309	637	65	510	0	467	5	451	527
sgTGGT1_200400_5	TGGT1_200400	216	0	212	0	189	0	162	0	106	0	169	0	190	0	193	0	185	0	131	0	113	0	157	17
sgTGGT1_200400_6	TGGT1_200400	183	0	196	0	127	0	127	0	121	0	168	0	163	0	175	0	192	0	140	0	151	0	128	0
sgTGGT1_200400_7	TGGT1_200400	652	32	776	0	484	0	498	0	520	0	531	45	765	0	803	0	703	313	432	15	538	0	470	0
sgTGGT1_200400_8	TGGT1_200400	218	0	187	0	159	0	148	0	83	0	168	0	143	0	172	0	128	0	134	0	75	0	86	0
sgTGGT1_200400_9	TGGT1_200400	188	207	186	0	147	0	139	0	70	0	150	0	144	0	169	0	151	0	92	0	87	33	106	0
sgTGGT1_200410_1	TGGT1_200410	872	364	1090	678	788	617	746	419	790	329	842	1341	1040	4329	1169	3110	989	360	748	5321	818	2042	795	906
sgTGGT1_200410_10	TGGT1_200410	932	766	845	1153	785	397	705	586	497	947	848	547	760	2545	868	445	863	1893	560	580	517	415	619	1165
sgTGGT1_200410_2	TGGT1_200410	410	13	363	25	357	10	271	0	164	0	363	19	326	337	286	0	320	0	223	0	202	19	274	10
sgTGGT1_200410_3	TGGT1_200410	971	420	1268	689	859	1156	801	728	840	4056	824	1740	1238	181	1327	803	1151	1346	885	0	1146	916	773	199
sgTGGT1_200410_4	TGGT1_200410	335	264	192	805	269	395	188	685	76	718	259	401	163	16	185	795	159	368	110	1105	47	18	131	561
sgTGGT1_200410_5	TGGT1_200410	139	2	128	40	121	16	116	177	71	0	117	7	129	2306	109	0	102	74	93	970	70	136	121	0
sgTGGT1_200410_6	TGGT1_200410	172	0	181	64	119	129	147	344	109	0	138	63	179	0	187	251	136	153	129	0	124	83	144	0
sgTGGT1_200410_7	TGGT1_200410	266	0	227	417	238	78	211	123	122	131	173	95	230	583	258	125	218	1209	147	6	113	75	173	3406
sgTGGT1_200410_8	TGGT1_200410	688	184	642	736	578	352	530	863	276	336	594	648	622	482	629	296	498	605	382	0	298	862	435	940
sgTGGT1_200410_9	TGGT1_200410	304	0	316	0	254	0	223	0	138	0	286	0	294	0	333	0	258	24	189	0	138	0	198	0
sgTGGT1_200430_1	TGGT1_200430	156	697	154	104	132	588	134	89	90	300	172	219	141	0	160	708	146	1219	125	0	83	361	122	341
sgTGGT1_200430_10	TGGT1_200430	85	0	83	88	72	43	44	102	56	0	88	122	84	0	104	0	97	7	43	0	72	39	74	0
sgTGGT1_200430_2	TGGT1_200430	385	28	436	200	297	25	322	85	311	0	431	135	412	0	476	41	473	334	356	78	400	0	379	78
sgTGGT1_200430_3	TGGT1_200430	408	2	261	70	293	115	306	43	95	187	269	60	265	0	262	33	217	12	172	0	112	157	195	5
sgTGGT1_200430_4	TGGT1_200430	533	0	522	586	405	135	370	895	325	0	451	172	513	605	497	772	494	747	321	0	411	915	381	348
sgTGGT1_200430_5	TGGT1_200430	652	423	771	369	556	491	526	1723	612	0	572	205	819	0	926	525	912	988	547	1	688	226	571	465
sgTGGT1_200430_6	TGGT1_200430	692	483	1009	459	637	436	603	461	775	156	819	543	927	2	1032	360	928	3451	704	9	855	435	688	1272
sgTGGT1_200430_7	TGGT1_200430	853	162	956	230	741	314	701	395	561	0	829	505	913	371	952	609	836	724	639	1	630	447	653	117
sgTGGT1_200430_8	TGGT1_200430	960	44	1097	21	802	0	727	6	690	2	772	7	1110	21	1141	7	1071	50	740	0	772	43	755	16
sgTGGT1_200430_9	TGGT1_200430	809	488	640	577	621	429	600	741	343	744	620	693	592	72	812	105	602	789	379	2343	267	116	489	241
sgTGGT1_200440_1	TGGT1_200440	639	97	753	478	547	161	585	787	488	32	599	170	727	0	873	41	677	1066	490	0	559	46	583	755
sgTGGT1_200440_10	TGGT1_200440	574	64	543	222	473	442	415	222	264	632	523	82	468	512	465	109	453	291	365	893	276	115	348	23
sgTGGT1_200440_2	TGGT1_200440	324	91	376	170	238	127	257	282	226	0	298	292	363	331	382	0	326	138	196	0	248	442	266	944
sgTGGT1_200440_3	TGGT1_200440	848	0	935	18	674	13	653	18	548	6	709	61	892	17	938	0	719	41	637	66	734	17	600	8
sgTGGT1_200440_4	TGGT1_200440	736	246	946	52	553	358	584	770	724	83	662	40	879	82	1031	12	867	0	701	0	921	0	608	78
sgTGGT1_200440_5	TGGT1_200440	362	0	318	0	274	0	272	0	147	0	388	0	339	0	347	0	303	1	193	0	173	0	259	0
sgTGGT1_200440_6	TGGT1_200440	1066	228	1101	461	836	1267	795	372	506	337	879	642	882	272	889	241	833	1920	727	1306	690	540	679	208
sgTGGT1_200440_7	TGGT1_200440	130	0	146	74	114	3	122	265	79	0	122	192	129	114	153	0	117	0	87	0	104	208	99	94
sgTGGT1_200440_8	TGGT1_200440	90	25	69	238	95	21	53	181	22	0	86	0	78	106	69	23	51	298	50	0	29	0	53	0
sgTGGT1_200440_9	TGGT1_200440	536	27	447	240	468	391	446	332	242	333	403	343	486	411	513	277	422	94	341	9	190	290	338	626
sgTGGT1_200450_1	TGGT1_200450	908	519	900	634	769	452	690	1203	539	718	736	1941	938	976	1090	352	852	539	629	469	536	175	709	711
sgTGGT1_200450_10	TGGT1_200450	1602	1081	1547	1285	1296	1794	1316	1701	980	1270	1295	1786	1566	2695	1779	1404	1415	2418	1100	1115	998	2931	1085	1786
sgTGGT1_200450_2	TGGT1_200450	791	432	839	3312	589	519	612	1320	531	231	659	751	797	0	869	968	742	1050	631	114	587	1191	584	918
sgTGGT1_200450_3	TGGT1_200450	218	0	200	0	160	29	119	0	102	843	147	2	161	0	171	257	160	2221	126	284	153	90	129	26
sgTGGT1_200450_4	TGGT1_200450	604	53	349	735	480	348	425	83	130	1287	417	481	366	42	380	18	308	2377	268	77	127	185	289	198
sgTGGT1_200450_5	TGGT1_200450	870	4	1203	88	684	144	750	27	706	34	823	302	1023	0	1050	439	993	668	802	150	1043	103	710	636
sgTGGT1_200450_6	TGGT1_200450	963	203	837	644	758	479	739	1616	420	659	790	1598	880	1096	813	453	750	699	534	8	391	951	585	731
sgTGGT1_200450_7	TGGT1_200450	215	57	226	19	185	37	143	113	99	0	190	10	170	0	217	32	178	0	125	40	101	0	149	48
sgTGGT1_200450_8	TGGT1_200450	1034	1148	1000	95	808	313	753	597	493	80	819	866	879	1220	777	348	869	2234	684	449	673	590	653	892
sgTGGT1_200450_9	TGGT1_200450	266	610	319	114	236	1	247	642	187	0	266	383	299	13	323	0	312	289	224	6	251	1840	227	7
sgTGGT1_200460_1	TGGT1_200460	1019	204	630	985	778	326	610	735	304	42	669	2031	628	1098	624	348	573	4592	444	3578	248	571	515	594
sgTGGT1_200460_10	TGGT1_200460	340	122	297	69	242	376	234	629	151	180	272	773	248	975	281	19	283	2590	185	0	165	1507	236	172
sgTGGT1_200460_2	TGGT1_200460	635	2231	641	204	528	360	450	294	383	82	552	378	583	79	599	646	553	767	433	0	431	194	434	1462
sgTGGT1_200460_3	TGGT1_200460	786	61	1188	1163	729	551	693	291	1029	368	816	663	1154	832	1358	1086	1087	713	926	0	1367	761	757	1569
sgTGGT1_200460_4	TGGT1_200460	385	54	408	226	333	52	320	593	225	324	331	383	363	0	367	197	321	1310	254	27	272	288	251	28
sgTGGT1_200460_5	TGGT1_200460	349	262	479	637	258	62	247	35	345	9	324	398	461	0	511	319	410	460	271	0	480	0	294	263
sgTGGT1_200460_6	TGGT1_200460	752	115	664	159	545	196	467	176	257	290	575	530	518	0	527	338	480	104	412	25	415	1009	405	207
sgTGGT1_200460_7	TGGT1_200460	2580	3359	3325	5058	2153	3604	2085	4716	2362	1018	2218	3954	3182	4088	3384	366	3021	10492	2284	3776	2742	2302	2136	4198
sgTGGT1_200460_8	TGGT1_200460	653	0	753	108	613	9	529	44	543	0	505	118	722	0	791	0	721	68	570	386	605	73	537	222
sgTGGT1_200460_9	TGGT1_200460	265	0	206	328	229	13	204	0	150	0	240	414	202	1	249	0	216	0	173	0	131	44	159	177
sgTGGT1_200470_1	TGGT1_200470	680	10	762	77	567	2047	559	1892	527	654	515	720	755	5	874	286	739	37	525	0	521	398	532	146
sgTGGT1_200470_10	TGGT1_200470	674	290	630	2716	521	575	485	98	331	531	560	778	592	1714	524	1001	540	284	418	204	381	33	418	115
sgTGGT1_200470_2	TGGT1_200470	800	7	970	639	646	221	658	116	697	0	691	275	1013	0	1040	866	889	1450	608	0	804	812	679	363
sgTGGT1_200470_3	TGGT1_200470	618	2639	907	1294	542	1760	536	493	660	1146	511	1146	825	172	898	103	820	504	592	0	950	783	600	396
sgTGGT1_200470_4	TGGT1_200470	87	132	120	0	68	63	82	0	92	0	136	46	119	0	137	0	125	24	109	0	126	881	88	0
sgTGGT1_200470_5	TGGT1_200470	398	444	565	98	352	33	348	0	472	0	420	117	552	0	607	348	532	366	489	0	641	658	382	10
sgTGGT1_200470_6	TGGT1_200470	494	1219	564	327	434	140	416	838	367	962	348	639	542	825	566	290	474	1281	387	2102	372	327	366	756
sgTGGT1_200470_7	TGGT1_200470	710	155	740	566	511	605	485	2013	478	332	522	443	688	1296	793	2577	700	1010	503	4418	583	4275	523	2351
sgTGGT1_200470_8	TGGT1_200470	389	0	555	461	332	911	284	275	317	918	420	484	504	2181	546	538	543	1479	383	0	509	689	319	1016
sgTGGT1_200470_9	TGGT1_200470	594	115	445	575	464	199	390	1793	192	199	496	884	380	1473	402	342	365	1019	285	0	158	74	313	55
sgTGGT1_200480_1	TGGT1_200480	367	478	402	435	298	0	314	547	189	216	385	300	360	0	359	73	365	637	218	1	218	191	201	3
sgTGGT1_200480_10	TGGT1_200480	129	223	154	121	93	81	90	0	99	3767	123	22	141	0	154	78	126	470	96	0	102	252	89	119
sgTGGT1_200480_2	TGGT1_200480	168	197	156	7	125	265	125	0	107	0	119	0	169	0	213	54	157	226	126	0	74	64	117	154
sgTGGT1_200480_3	TGGT1_200480	802	5	828	1008	610	1931	622	2055	528	676	684	1225	814	1161	870	1485	742	2988	615	12	591	2419	567	4213
sgTGGT1_200480_4	TGGT1_200480	801	248	711	1466	665	1901	647	868	434	513	617	1067	737	2666	848	503	720	2067	513	1482	402	1245	569	514
sgTGGT1_200480_5	TGGT1_200480	338	70	494	1285	299	0	261	11	344	0	353	348	414	1832	480	598	449	2444	405	1711	408	529	295	1
sgTGGT1_200480_6	TGGT1_200480	284	12	324	38	244	537	241	614	210	2100	300	0	342	26	327	1137	300	81	252	0	236	208	237	160
sgTGGT1_200480_7	TGGT1_200480	577	44	670	1074	444	441	462	437	422	39	558	348	617	735	602	380	559	1345	496	0	553	2248	450	269
sgTGGT1_200480_8	TGGT1_200480	860	234	1181	1925	757	1586	712	3252	807	275	837	727	1015	17	1141	2318	1036	1155	882	1882	1004	120	733	1906
sgTGGT1_200480_9	TGGT1_200480	1161	266	1071	1181	806	1537	784	923	519	42	919	689	942	1001	913	2638	847	384	704	306	680	257	762	1880
sgTGGT1_200590_1	TGGT1_200590	1039	625	1045	1284	815	471	797	1238	545	616	804	539	905	3996	915	53	939	801	694	4205	581	114	644	571
sgTGGT1_200590_10	TGGT1_200590	2177	3176	2982	5160	1811	9798	1768	5725	2394	4355	2190	4107	2802	3918	3134	3715	2857	8161	2187	3964	3024	2907	2019	3725
sgTGGT1_200590_2	TGGT1_200590	1054	2444	916	6354	820	3759	707	3211	503	5214	879	3671	910	7154	942	4442	857	14760	724	8853	543	5420	598	4388
sgTGGT1_200590_3	TGGT1_200590	1058	1130	1246	1689	892	3785	840	2151	735	3778	983	4581	1129	1048	1126	2057	1114	13108	954	2710	825	2674	801	4165
sgTGGT1_200590_4	TGGT1_200590	1036	1260	991	1646	866	670	890	2247	568	1095	901	3805	1062	3715	1070	696	958	1694	696	45	519	86	735	3368
sgTGGT1_200590_5	TGGT1_200590	277	181	261	26	202	121	228	933	121	140	186	366	240	181	256	318	215	8	155	0	212	106	212	1051
sgTGGT1_200590_6	TGGT1_200590	883	4371	1003	2030	681	2229	658	3255	503	3732	721	3066	879	4948	846	5208	854	4569	648	1476	678	1996	559	1568
sgTGGT1_200590_7	TGGT1_200590	1488	7350	1846	3822	1212	3396	1142	3957	1363	4232	1349	5151	1755	4869	1923	3438	1751	10750	1338	334	1549	7154	1277	4346
sgTGGT1_200590_8	TGGT1_200590	721	602	732	1347	577	156	563	348	441	402	612	754	673	1517	719	1171	660	565	488	85	562	531	556	469
sgTGGT1_200590_9	TGGT1_200590	597	4414	717	2125	569	2525	519	5162	499	591	508	2186	667	10176	662	2501	663	7468	427	37	671	2816	489	2782
sgTGGT1_200595_1	TGGT1_200595	733	147	798	885	564	2362	540	1611	432	1325	643	1403	702	4884	716	1107	710	5006	576	207	598	1485	528	923
sgTGGT1_200595_10	TGGT1_200595	2072	2291	2007	4756	1702	1932	1507	2546	1025	4121	1712	2929	1758	3889	1800	3817	1686	4441	1513	404	1263	2391	1425	2118
sgTGGT1_200595_2	TGGT1_200595	919	62	1254	2520	738	1760	813	2451	1037	241	788	1905	1268	507	1381	3612	1136	2266	1150	1945	1320	1264	894	171
sgTGGT1_200595_3	TGGT1_200595	321	16	272	802	247	552	236	700	136	189	239	769	260	1429	254	173	263	1044	149	1439	132	660	200	1399
sgTGGT1_200595_4	TGGT1_200595	564	429	400	468	431	319	440	1192	164	281	445	1139	410	6	414	276	381	2803	293	246	138	1247	335	260
sgTGGT1_200595_5	TGGT1_200595	92	0	124	16	72	97	71	443	88	1205	94	309	117	0	98	100	104	1562	92	0	111	30	79	13
sgTGGT1_200595_6	TGGT1_200595	318	42	479	225	309	7	265	353	323	209	285	41	398	123	411	989	370	1419	344	0	435	853	303	0
sgTGGT1_200595_7	TGGT1_200595	85	10	86	293	70	0	59	117	44	17	67	0	78	9	81	0	69	0	95	0	109	0	72	0
sgTGGT1_200595_8	TGGT1_200595	133	0	103	0	100	13	93	0	58	0	149	8	85	42	102	178	96	34	93	2	47	0	85	1
sgTGGT1_200595_9	TGGT1_200595	955	1712	1273	989	759	1653	761	1498	922	316	911	1476	1190	516	1307	162	1197	1914	980	5531	1371	681	828	653
sgTGGT1_200600_1	TGGT1_200600	1144	727	1172	409	887	305	827	541	634	163	969	963	1039	347	1163	1709	1021	1692	705	38	721	778	750	716
sgTGGT1_200600_10	TGGT1_200600	703	3295	1316	1277	596	658	646	460	1273	703	776	568	1200	2892	1477	1986	1195	1138	1016	125	1997	2106	771	1087
sgTGGT1_200600_2	TGGT1_200600	145	0	179	1060	122	223	115	23	98	0	142	12	150	85	149	268	152	1772	94	0	116	0	102	128
sgTGGT1_200600_3	TGGT1_200600	326	658	278	274	257	64	198	717	151	71	244	108	291	454	292	1031	243	154	201	10	122	1057	193	82
sgTGGT1_200600_4	TGGT1_200600	390	664	397	1021	299	56	250	53	232	35	401	116	383	388	406	335	351	11	267	10	238	0	270	77
sgTGGT1_200600_5	TGGT1_200600	738	176	835	1397	588	1277	591	42	505	1335	619	885	765	1	778	868	763	397	605	43	651	1221	622	416
sgTGGT1_200600_6	TGGT1_200600	1003	3916	1263	891	847	371	800	1144	853	549	903	539	1182	225	1284	432	1116	1257	885	0	1091	1920	834	503
sgTGGT1_200600_7	TGGT1_200600	1344	139	1885	375	1165	689	1123	26	1575	156	1103	879	1873	0	2175	711	1835	1158	1300	313	1741	310	1228	423
sgTGGT1_200600_8	TGGT1_200600	738	1316	990	783	626	1092	597	338	657	258	767	605	882	648	826	4249	890	899	716	0	930	1026	592	593
sgTGGT1_200600_9	TGGT1_200600	722	1275	1249	569	660	674	659	564	1220	256	858	494	1221	1289	1475	1516	1249	4375	941	371	1580	313	813	151
sgTGGT1_201100_1	TGGT1_201100	2511	2627	3672	3296	2152	2271	2232	2764	3197	2485	2223	5186	3755	3118	4263	2237	3530	4374	2692	714	3862	2837	2368	2748
sgTGGT1_201100_10	TGGT1_201100	434	0	411	0	327	2	356	0	347	0	345	7	491	0	543	4	488	16	301	0	350	19	366	1
sgTGGT1_201100_2	TGGT1_201100	576	0	690	0	459	3	438	0	427	0	582	10	647	0	727	99	640	13	532	1	459	0	450	123
sgTGGT1_201100_3	TGGT1_201100	608	39	584	0	461	0	504	17	410	0	448	0	617	0	808	0	558	0	416	0	338	0	507	0
sgTGGT1_201100_4	TGGT1_201100	2037	29	2032	21	1655	26	1620	1	1398	0	1874	50	2292	0	2774	80	2119	35	1307	2	1219	1	1585	66
sgTGGT1_201100_5	TGGT1_201100	606	0	707	0	493	0	519	0	508	0	649	0	683	0	810	0	621	0	420	0	480	0	536	0
sgTGGT1_201100_6	TGGT1_201100	1325	8	1165	37	1085	74	1014	32	649	13	1014	91	1205	68	1429	245	1080	109	763	0	584	84	866	32
sgTGGT1_201100_7	TGGT1_201100	892	586	803	650	688	1584	651	1331	451	409	784	526	776	7	860	360	771	1461	503	1596	451	1353	601	726
sgTGGT1_201100_8	TGGT1_201100	1328	1133	1304	2707	1001	2775	1032	851	851	1780	1057	5032	1320	2955	1552	2948	1325	6540	957	5403	845	4689	979	2939
sgTGGT1_201100_9	TGGT1_201100	383	897	468	11	332	19	315	588	303	307	333	448	452	0	494	303	460	106	323	1	372	60	368	319
sgTGGT1_201110_1	TGGT1_201110	464	0	411	0	354	10	327	0	241	21	399	0	373	0	427	0	402	0	265	18	251	196	279	0
sgTGGT1_201110_10	TGGT1_201110	1769	21	2252	52	1494	15	1425	69	1472	1	1578	3	2094	0	2214	0	1962	0	1498	0	1892	0	1430	1
sgTGGT1_201110_2	TGGT1_201110	230	0	404	242	242	16	222	0	317	0	280	29	401	0	418	0	341	305	373	20	337	124	251	76
sgTGGT1_201110_3	TGGT1_201110	491	0	466	91	428	0	418	30	242	0	455	9	453	0	429	38	420	0	306	0	258	0	377	20
sgTGGT1_201110_4	TGGT1_201110	233	0	270	0	199	0	184	0	148	0	204	44	213	162	221	0	206	0	169	0	182	15	175	17
sgTGGT1_201110_5	TGGT1_201110	516	0	596	91	390	3	408	184	431	310	454	308	639	0	641	207	522	45	446	300	492	0	381	7
sgTGGT1_201110_6	TGGT1_201110	236	0	245	0	165	29	154	0	150	0	151	0	190	0	235	0	240	0	110	0	189	0	129	0
sgTGGT1_201110_7	TGGT1_201110	1598	106	2044	751	1375	1333	1385	360	1511	439	1395	146	1961	555	2392	859	1976	2103	1430	437	1888	581	1404	807
sgTGGT1_201110_8	TGGT1_201110	2480	1375	2843	3958	2017	578	1940	1472	1876	744	2051	971	2629	693	2848	1296	2537	2051	1901	1702	2240	1185	1836	1650
sgTGGT1_201110_9	TGGT1_201110	559	24	390	0	463	0	379	11	201	0	386	0	382	0	462	0	390	0	281	0	201	0	334	0
sgTGGT1_201120_1	TGGT1_201120	1293	607	1686	2092	1025	611	1074	909	1167	1088	1132	1501	1507	49	1642	1862	1586	1395	1225	1655	1512	608	1131	745
sgTGGT1_201120_10	TGGT1_201120	433	45	538	133	347	167	330	166	392	59	440	274	512	34	548	818	487	862	396	0	409	97	309	272
sgTGGT1_201120_2	TGGT1_201120	1196	1579	1167	726	935	662	926	762	800	243	934	1760	1160	2773	1333	2212	1124	1417	880	1364	815	2363	769	1098
sgTGGT1_201120_3	TGGT1_201120	426	0	520	0	347	0	381	0	329	0	357	0	501	0	529	0	451	0	374	0	401	0	312	0
sgTGGT1_201120_4	TGGT1_201120	84	0	64	719	64	0	40	0	24	0	75	32	50	0	53	0	46	566	44	0	18	131	29	90
sgTGGT1_201120_5	TGGT1_201120	1023	54	1322	1	892	5	924	1	969	0	901	0	1315	0	1469	0	1225	6	890	0	1208	0	931	0
sgTGGT1_201120_6	TGGT1_201120	275	364	356	70	223	63	254	111	225	4	258	98	383	245	394	0	320	124	258	0	266	1	236	72
sgTGGT1_201120_7	TGGT1_201120	329	0	281	609	239	379	231	533	209	51	283	231	301	276	291	968	277	30	250	0	251	17	248	608
sgTGGT1_201120_8	TGGT1_201120	395	298	376	669	363	809	300	73	222	345	357	1243	372	1149	422	1370	350	214	247	0	188	295	256	1000
sgTGGT1_201120_9	TGGT1_201120	762	396	887	887	614	1641	595	1905	536	1554	650	773	802	2698	895	629	778	591	596	47	624	2235	597	993
sgTGGT1_201130_1	TGGT1_201130	389	170	307	98	276	48	252	241	211	716	287	291	314	11	372	0	327	56	253	0	183	678	265	378
sgTGGT1_201130_10	TGGT1_201130	427	0	676	185	369	0	379	0	567	0	443	637	635	33	703	1507	610	333	518	47	697	595	419	21
sgTGGT1_201130_2	TGGT1_201130	342	198	455	40	317	152	267	41	334	7	324	98	436	0	482	247	444	1620	346	0	420	64	311	234
sgTGGT1_201130_3	TGGT1_201130	496	277	662	446	472	1758	395	736	453	154	509	758	576	431	600	682	614	25	463	10	603	165	387	124
sgTGGT1_201130_4	TGGT1_201130	2122	1647	2514	190	1724	739	1708	298	1581	225	1936	1574	2314	370	2437	905	2214	1627	1627	2673	1946	1114	1709	924
sgTGGT1_201130_5	TGGT1_201130	324	0	338	1029	288	249	222	651	155	0	251	504	273	303	324	0	276	1313	217	331	176	348	262	62
sgTGGT1_201130_6	TGGT1_201130	301	46	275	0	222	135	242	257	220	341	233	115	280	2	384	253	243	646	227	0	155	208	207	228
sgTGGT1_201130_7	TGGT1_201130	358	1662	395	119	328	933	322	195	263	202	305	254	424	4	486	0	428	1579	296	0	387	91	303	617
sgTGGT1_201130_8	TGGT1_201130	364	207	505	0	270	0	340	217	438	0	311	100	466	0	516	53	409	206	320	10	518	86	350	45
sgTGGT1_201130_9	TGGT1_201130	686	35	991	0	609	0	614	340	878	113	640	786	1023	76	1188	33	1034	691	816	35	1192	934	698	577
sgTGGT1_201140_1	TGGT1_201140	193	7	159	16	155	0	137	0	90	0	156	32	185	3	186	0	182	2	163	0	139	0	129	6
sgTGGT1_201140_10	TGGT1_201140	423	0	533	2	350	15	357	0	333	0	333	0	526	0	545	0	492	0	358	0	369	5	364	0
sgTGGT1_201140_2	TGGT1_201140	257	0	381	0	223	0	218	0	329	43	286	44	376	0	411	89	363	101	330	0	470	2	251	27
sgTGGT1_201140_3	TGGT1_201140	650	15	623	135	531	107	498	0	328	0	501	52	562	0	623	34	568	28	423	0	365	0	459	54
sgTGGT1_201140_4	TGGT1_201140	343	0	397	1	268	39	251	772	280	114	323	421	352	905	384	324	350	641	278	578	393	109	230	0
sgTGGT1_201140_5	TGGT1_201140	227	196	297	309	212	0	198	235	191	176	219	34	302	0	277	705	275	0	185	0	298	0	200	224
sgTGGT1_201140_6	TGGT1_201140	457	78	528	98	386	285	366	149	302	493	364	339	469	0	424	186	427	669	359	0	376	620	352	307
sgTGGT1_201140_7	TGGT1_201140	664	0	714	122	568	50	577	0	471	8	528	14	742	376	853	1	693	42	563	240	448	132	542	180
sgTGGT1_201140_8	TGGT1_201140	963	146	1114	631	722	509	743	388	785	22	841	398	1124	589	1201	237	1070	1030	864	0	886	189	839	275
sgTGGT1_201140_9	TGGT1_201140	499	225	473	105	394	7	376	397	274	13	450	74	434	522	539	218	379	575	319	0	273	41	349	383
sgTGGT1_201150_1	TGGT1_201150	176	0	174	0	130	0	136	0	126	0	180	21	190	220	178	10	189	0	142	0	181	0	150	0
sgTGGT1_201150_10	TGGT1_201150	650	182	688	323	580	45	546	156	458	36	557	92	707	492	759	278	681	123	399	0	435	45	486	144
sgTGGT1_201150_2	TGGT1_201150	679	32	685	16	550	11	513	0	389	0	573	8	619	24	697	1	564	64	401	0	400	2	465	0
sgTGGT1_201150_3	TGGT1_201150	308	20	291	22	242	0	219	0	187	0	203	47	295	146	329	0	239	38	249	0	181	34	200	11
sgTGGT1_201150_4	TGGT1_201150	610	0	634	52	511	67	455	499	461	29	503	176	599	0	654	44	633	79	416	0	464	0	473	77
sgTGGT1_201150_5	TGGT1_201150	466	0	375	0	368	0	322	0	207	0	383	0	434	0	385	0	323	0	248	0	189	0	324	0
sgTGGT1_201150_6	TGGT1_201150	978	420	1357	218	833	136	802	85	986	66	1011	430	1252	95	1338	406	1187	2084	1078	468	1515	194	856	572
sgTGGT1_201150_7	TGGT1_201150	181	0	155	0	143	5	109	0	89	3	119	0	149	51	144	0	114	0	86	0	74	20	104	5
sgTGGT1_201150_8	TGGT1_201150	759	59	993	518	598	14	652	71	748	0	689	150	987	128	1050	236	984	1086	683	0	956	340	650	93
sgTGGT1_201150_9	TGGT1_201150	551	52	479	125	450	29	406	126	307	118	418	240	488	18	484	446	450	519	349	94	279	187	332	240
sgTGGT1_201160_1	TGGT1_201160	292	0	352	128	241	524	235	736	271	340	275	593	361	75	354	0	324	2613	219	0	337	69	228	1334
sgTGGT1_201160_10	TGGT1_201160	431	496	547	62	387	663	367	348	341	1424	377	1522	484	1243	490	1727	482	2157	442	1388	460	2999	347	1228
sgTGGT1_201160_2	TGGT1_201160	420	975	433	1	336	0	304	1340	230	331	373	108	391	371	427	14	434	237	270	156	256	140	313	456
sgTGGT1_201160_3	TGGT1_201160	280	420	360	361	270	412	230	1314	215	1111	278	1357	329	2	376	763	344	3436	298	1021	281	668	281	330
sgTGGT1_201160_4	TGGT1_201160	379	0	383	165	298	118	285	0	239	0	333	219	362	0	421	0	369	127	283	0	250	166	262	331
sgTGGT1_201160_5	TGGT1_201160	272	0	283	0	239	0	228	52	179	82	246	31	323	0	335	46	296	389	200	0	148	35	243	0
sgTGGT1_201160_6	TGGT1_201160	50	0	60	0	37	0	46	459	13	0	65	50	42	0	45	0	30	24	33	0	23	38	30	0
sgTGGT1_201160_7	TGGT1_201160	2041	3649	2261	4832	1632	4008	1641	5377	1532	10342	1920	8084	2252	6751	2430	12248	2220	13143	1610	5575	1615	10927	1650	9371
sgTGGT1_201160_8	TGGT1_201160	680	852	1015	2211	588	6375	584	3260	757	3652	674	4004	910	9320	983	1218	867	7274	658	118	1061	4732	558	3357
sgTGGT1_201160_9	TGGT1_201160	2881	6429	3470	8288	2379	8815	2356	11112	2174	8031	2714	11415	3176	10140	3327	13416	3040	29426	2287	12708	2669	8586	2357	10675
sgTGGT1_201170_1	TGGT1_201170	308	0	223	482	209	673	225	0	118	369	233	239	234	0	206	46	223	1638	115	0	99	155	139	682
sgTGGT1_201170_10	TGGT1_201170	1299	1832	1563	395	1071	2929	1104	1099	1107	994	1263	719	1491	2429	1581	307	1432	937	1082	1	1047	821	1146	360
sgTGGT1_201170_2	TGGT1_201170	1703	268	1961	1741	1363	985	1313	1341	1315	2789	1494	1109	1828	648	2012	772	1832	1020	1571	21	1660	1384	1366	1339
sgTGGT1_201170_3	TGGT1_201170	187	0	300	73	190	230	188	221	286	737	232	737	357	0	352	425	318	61	246	461	412	0	261	57
sgTGGT1_201170_4	TGGT1_201170	554	90	508	1773	401	1000	353	1022	251	375	375	1434	348	365	382	1254	376	2996	357	362	310	733	297	581
sgTGGT1_201170_5	TGGT1_201170	1175	791	1231	850	976	995	1011	250	778	387	1126	1428	1207	553	1277	1508	1151	3169	857	960	791	1248	904	256
sgTGGT1_201170_6	TGGT1_201170	338	0	256	32	237	159	204	0	111	3	273	285	209	158	244	289	261	1735	182	0	151	14	190	901
sgTGGT1_201170_7	TGGT1_201170	240	0	373	305	208	3	198	204	279	275	237	379	351	30	328	33	310	21	227	0	399	0	206	13
sgTGGT1_201170_8	TGGT1_201170	837	1046	1110	566	729	636	697	690	845	685	784	1776	1015	2011	1113	0	1030	1370	777	515	997	29	727	1431
sgTGGT1_201170_9	TGGT1_201170	169	84	195	0	134	0	146	0	141	0	128	0	183	55	199	63	170	0	133	0	177	19	143	0
sgTGGT1_201180A_1	TGGT1_201180A	231	168	215	826	164	55	147	932	117	235	212	426	187	441	174	364	190	1595	150	7	142	94	109	2021
sgTGGT1_201180A_10	TGGT1_201180A	1137	2296	1171	755	890	1047	863	486	746	555	867	3173	1131	553	1116	849	1045	1277	829	136	874	2012	747	1248
sgTGGT1_201180A_2	TGGT1_201180A	44	0	56	0	48	0	32	0	23	0	35	0	59	0	37	0	35	505	30	0	28	0	38	0
sgTGGT1_201180A_3	TGGT1_201180A	1824	2966	2570	2974	1539	1967	1491	755	1924	1798	1829	3024	2459	1489	2722	2219	2320	5709	1816	0	2368	2594	1598	4529
sgTGGT1_201180A_4	TGGT1_201180A	2672	1213	2838	4325	2064	4366	2163	3307	1895	5693	2297	4890	2773	4663	3016	4732	2641	7664	2055	1727	1974	2699	1943	3901
sgTGGT1_201180A_5	TGGT1_201180A	465	57	330	133	285	141	269	88	133	0	288	388	270	279	251	406	233	0	232	0	138	71	200	11
sgTGGT1_201180A_6	TGGT1_201180A	214	0	236	144	195	906	160	33	128	0	162	90	194	0	215	251	179	1109	144	0	91	713	143	25
sgTGGT1_201180A_7	TGGT1_201180A	352	0	325	0	289	112	255	0	149	70	273	207	257	0	295	14	234	13	193	0	128	51	226	0
sgTGGT1_201180A_8	TGGT1_201180A	473	776	600	98	421	371	386	693	295	0	442	1182	524	0	579	1009	517	36	426	0	351	432	402	244
sgTGGT1_201180A_9	TGGT1_201180A	379	8	390	502	290	124	290	161	211	0	331	339	329	0	406	876	353	0	291	2	246	0	258	991
sgTGGT1_201180B_1	TGGT1_201180B	1442	4865	1599	5382	1202	3491	1118	4893	1039	5063	1267	2742	1524	2166	1708	1146	1589	3926	1208	12	1160	1180	1064	2441
sgTGGT1_201180B_10	TGGT1_201180B	308	2819	415	88	232	314	284	251	287	0	285	517	407	952	402	377	374	0	288	370	345	174	265	266
sgTGGT1_201180B_2	TGGT1_201180B	346	1	353	886	269	267	258	948	204	177	229	902	329	36	378	103	326	21	285	20	256	0	219	460
sgTGGT1_201180B_3	TGGT1_201180B	2258	12	2673	11	1754	1	1853	0	2201	7	1933	4	2618	6	3123	1	2532	32	2072	0	2517	0	1913	50
sgTGGT1_201180B_4	TGGT1_201180B	559	43	786	178	440	1521	471	398	639	1417	558	1182	790	11	817	2763	715	93	677	118	940	654	522	886
sgTGGT1_201180B_5	TGGT1_201180B	347	0	391	68	315	899	295	1023	242	291	349	476	369	11	393	1928	361	292	349	198	344	1067	310	33
sgTGGT1_201180B_6	TGGT1_201180B	1230	788	924	2180	943	1140	898	3422	455	307	951	1285	887	664	937	1352	872	3769	590	4612	461	1556	741	2615
sgTGGT1_201180B_7	TGGT1_201180B	137	0	111	46	98	0	89	209	75	0	98	40	106	0	114	0	116	0	84	0	73	3	71	24
sgTGGT1_201180B_8	TGGT1_201180B	864	1777	1138	15	673	1165	664	733	928	153	877	1999	1066	1426	1077	1884	1058	4182	857	195	1468	450	718	1102
sgTGGT1_201180B_9	TGGT1_201180B	674	1952	742	289	612	743	544	686	416	262	571	651	619	545	725	278	637	2822	452	307	355	1061	467	644
sgTGGT1_201190_1	TGGT1_201190	146	0	111	0	90	0	96	0	48	0	99	6	95	0	81	0	94	0	84	0	58	0	59	0
sgTGGT1_201190_10	TGGT1_201190	1998	4435	2540	1837	1664	3533	1631	836	1839	1471	1877	3206	2346	6796	2722	3553	2304	3247	1784	1938	2513	2372	1681	3100
sgTGGT1_201190_2	TGGT1_201190	310	1264	357	314	265	1506	266	143	163	838	269	175	319	457	304	760	298	257	210	0	230	261	233	206
sgTGGT1_201190_3	TGGT1_201190	735	631	886	401	551	534	623	0	792	3	700	410	946	185	1088	2694	931	1269	683	1822	904	994	672	412
sgTGGT1_201190_4	TGGT1_201190	622	27	509	31	435	123	384	14	180	100	469	109	388	165	324	0	337	407	295	301	227	5	279	181
sgTGGT1_201190_5	TGGT1_201190	894	374	1196	205	768	998	761	1546	801	36	789	558	1053	36	1172	3252	1080	729	860	0	1008	325	857	2592
sgTGGT1_201190_6	TGGT1_201190	1607	478	1413	1328	1272	1155	1222	2693	720	734	1369	1296	1305	1852	1327	2761	1256	3909	957	0	720	815	930	1340
sgTGGT1_201190_7	TGGT1_201190	749	21	534	1139	540	662	511	48	238	911	485	340	430	828	401	1086	390	899	337	15	196	588	352	189
sgTGGT1_201190_8	TGGT1_201190	436	0	217	542	290	289	305	508	57	104	346	603	199	931	250	975	196	1058	162	303	55	1087	194	460
sgTGGT1_201190_9	TGGT1_201190	1139	44	878	981	852	231	799	852	411	2250	778	1937	835	799	866	847	806	1268	530	0	388	572	604	834
sgTGGT1_201200_1	TGGT1_201200	664	179	764	0	517	0	542	0	405	0	593	10	686	0	647	0	598	0	526	0	522	216	498	0
sgTGGT1_201200_10	TGGT1_201200	423	0	413	0	316	0	290	0	247	1	328	0	403	0	398	0	404	0	370	0	264	0	304	0
sgTGGT1_201200_2	TGGT1_201200	628	1	739	0	500	0	479	0	503	269	584	46	694	0	807	143	714	0	560	47	601	0	483	46
sgTGGT1_201200_3	TGGT1_201200	483	0	503	0	401	0	347	0	275	0	383	0	497	0	536	0	458	7	286	0	306	0	352	0
sgTGGT1_201200_4	TGGT1_201200	559	14	871	0	482	0	500	0	591	0	568	3	750	0	841	0	784	0	557	0	842	0	523	0
sgTGGT1_201200_5	TGGT1_201200	545	27	789	832	497	431	462	0	527	510	602	149	762	907	812	579	730	570	442	3541	831	751	523	561
sgTGGT1_201200_6	TGGT1_201200	459	349	581	198	381	506	358	16	357	50	409	514	479	221	502	855	515	523	389	498	457	96	346	404
sgTGGT1_201200_7	TGGT1_201200	589	9	504	0	466	36	417	0	312	1	443	0	493	0	554	1	499	0	339	0	263	0	366	0
sgTGGT1_201200_8	TGGT1_201200	78	0	64	0	65	0	50	0	28	0	47	0	63	0	65	0	57	0	35	0	26	0	45	0
sgTGGT1_201200_9	TGGT1_201200	496	21	409	0	367	0	383	0	219	0	383	0	376	0	380	0	339	0	222	0	227	0	302	0
sgTGGT1_201210_1	TGGT1_201210	453	76	713	620	382	148	415	141	664	0	341	321	736	0	762	367	666	1287	487	0	924	150	502	985
sgTGGT1_201210_10	TGGT1_201210	262	0	217	7	194	0	155	0	117	0	157	0	215	0	234	0	200	0	137	0	113	0	150	0
sgTGGT1_201210_2	TGGT1_201210	189	139	136	0	133	0	122	138	44	8	144	31	107	493	105	0	91	724	66	0	42	167	81	12
sgTGGT1_201210_3	TGGT1_201210	787	14	809	0	704	14	628	0	533	0	616	0	782	0	905	0	732	0	611	0	615	0	595	0
sgTGGT1_201210_4	TGGT1_201210	241	0	285	47	185	0	204	0	152	0	197	0	276	0	273	0	231	79	168	0	221	0	182	1
sgTGGT1_201210_5	TGGT1_201210	833	13	800	31	627	0	616	38	386	0	677	10	654	331	625	33	668	1	523	3	477	102	500	69
sgTGGT1_201210_6	TGGT1_201210	1017	0	702	0	835	11	781	10	363	38	748	44	729	0	811	0	679	278	498	0	258	0	604	1
sgTGGT1_201210_7	TGGT1_201210	1294	177	1702	16	1152	0	1124	7	1164	255	1104	36	1569	1	1660	692	1647	24	1065	1086	1531	107	1174	188
sgTGGT1_201210_8	TGGT1_201210	492	0	667	0	394	12	428	17	511	0	474	0	610	1	714	0	594	96	515	0	544	0	366	0
sgTGGT1_201210_9	TGGT1_201210	499	0	472	0	474	6	375	0	201	7	351	4	429	3	437	1	414	0	306	1	245	0	301	0
sgTGGT1_201220_1	TGGT1_201220	236	0	218	0	208	0	174	0	118	0	204	0	218	0	219	14	216	0	114	0	105	0	191	0
sgTGGT1_201220_10	TGGT1_201220	168	0	168	0	147	0	152	0	88	0	162	0	158	0	172	0	134	0	112	0	105	0	117	0
sgTGGT1_201220_2	TGGT1_201220	1022	12	1291	159	962	0	868	0	935	110	892	0	1225	0	1267	0	1188	1	965	1	1084	62	881	0
sgTGGT1_201220_3	TGGT1_201220	545	0	561	1	427	0	367	0	279	0	483	4	468	0	453	0	472	0	330	24	304	0	340	0
sgTGGT1_201220_4	TGGT1_201220	242	0	295	0	234	0	228	17	229	0	229	0	326	0	343	0	284	0	239	0	285	0	207	0
sgTGGT1_201220_5	TGGT1_201220	782	0	823	0	614	0	632	0	516	0	691	0	789	0	804	0	800	0	555	0	627	0	577	0
sgTGGT1_201220_6	TGGT1_201220	706	0	824	0	578	0	563	0	543	2	657	0	768	0	884	0	736	0	477	0	744	0	534	0
sgTGGT1_201220_7	TGGT1_201220	542	0	817	0	451	0	465	0	660	0	541	0	755	0	812	0	721	0	637	0	1024	3	532	0
sgTGGT1_201220_8	TGGT1_201220	388	29	536	0	360	0	386	18	308	0	466	0	483	383	460	0	471	60	345	0	510	8	307	0
sgTGGT1_201220_9	TGGT1_201220	600	0	767	0	544	2	480	27	535	7	571	23	752	0	787	0	650	1	500	0	590	1	490	0
sgTGGT1_201230_1	TGGT1_201230	1212	0	1510	343	1017	215	1019	0	1083	326	1127	98	1489	69	1581	389	1439	278	1027	0	1235	32	1049	13
sgTGGT1_201230_10	TGGT1_201230	1183	67	1597	1380	963	330	1009	1238	1205	195	1071	620	1509	0	1559	95	1535	6856	1170	1206	1600	392	998	2510
sgTGGT1_201230_2	TGGT1_201230	651	0	605	0	484	0	436	0	297	0	432	1	471	0	451	0	487	0	401	0	369	0	347	7
sgTGGT1_201230_3	TGGT1_201230	430	40	477	261	350	670	324	212	304	188	328	254	419	33	476	8	445	487	303	0	375	634	273	203
sgTGGT1_201230_4	TGGT1_201230	440	315	460	623	358	2407	359	275	269	506	424	45	445	31	431	415	437	2534	290	0	339	342	321	0
sgTGGT1_201230_5	TGGT1_201230	314	0	396	178	278	0	264	0	272	0	286	0	366	1019	389	0	381	0	270	0	349	75	301	0
sgTGGT1_201230_6	TGGT1_201230	278	52	244	0	221	341	188	252	132	0	231	178	239	0	251	556	212	658	114	689	144	519	189	340
sgTGGT1_201230_7	TGGT1_201230	182	0	140	13	125	561	136	0	55	0	112	208	129	0	143	0	90	30	60	0	49	0	98	5
sgTGGT1_201230_8	TGGT1_201230	376	0	467	0	334	0	331	14	338	0	344	0	522	0	571	0	453	0	384	0	503	0	352	0
sgTGGT1_201230_9	TGGT1_201230	498	0	368	0	387	0	336	21	165	0	486	97	359	0	441	4	345	28	244	0	159	236	301	0
sgTGGT1_201240_1	TGGT1_201240	389	1057	454	1820	308	236	325	4	293	47	339	1192	453	2	418	1298	405	2334	306	175	417	1333	275	3382
sgTGGT1_201240_10	TGGT1_201240	635	1403	694	2661	532	615	465	1611	372	952	487	923	607	3840	637	1117	587	1097	450	323	474	1490	405	717
sgTGGT1_201240_2	TGGT1_201240	543	0	751	242	453	803	456	0	731	0	500	122	752	0	932	1	696	0	587	0	988	0	555	1815
sgTGGT1_201240_3	TGGT1_201240	394	819	453	243	288	995	251	399	345	500	302	1332	441	725	470	1742	401	2923	246	2863	357	1521	283	604
sgTGGT1_201240_4	TGGT1_201240	611	0	609	101	525	3	466	201	295	94	513	46	536	0	495	32	494	112	368	0	370	102	400	0
sgTGGT1_201240_5	TGGT1_201240	629	44	860	1749	543	4004	538	1893	615	991	507	1204	761	598	762	2230	712	1033	700	1459	752	679	500	1122
sgTGGT1_201240_6	TGGT1_201240	319	36	310	0	245	12	258	509	194	0	243	0	318	0	357	0	306	1	244	0	254	29	264	392
sgTGGT1_201240_7	TGGT1_201240	371	0	449	641	292	1966	288	182	239	377	264	1577	399	0	397	617	413	1254	291	376	321	429	287	791
sgTGGT1_201240_8	TGGT1_201240	437	229	513	9	378	0	354	179	377	56	364	795	483	1487	598	1383	530	1926	427	0	548	528	396	648
sgTGGT1_201240_9	TGGT1_201240	1045	15	1562	557	972	3936	1028	471	1329	3912	1099	467	1621	4831	1875	1210	1491	6266	1102	442	1766	2211	1094	448
sgTGGT1_201250_1	TGGT1_201250	1127	0	949	0	905	0	918	0	525	0	943	1	993	0	1171	1	959	2	633	0	468	0	686	0
sgTGGT1_201250_10	TGGT1_201250	202	35	271	0	161	0	177	756	196	0	173	239	219	0	263	0	241	0	190	0	187	0	179	0
sgTGGT1_201250_2	TGGT1_201250	137	0	168	27	76	0	99	0	112	1	106	0	175	0	184	4	153	72	93	0	109	0	116	22
sgTGGT1_201250_3	TGGT1_201250	224	38	236	642	181	65	174	19	149	321	159	157	241	0	226	0	221	92	186	0	143	13	149	20
sgTGGT1_201250_4	TGGT1_201250	827	1	1111	32	714	199	601	276	776	80	701	188	1048	9	1002	5	901	299	859	942	969	22	769	31
sgTGGT1_201250_5	TGGT1_201250	409	4	348	11	330	38	301	26	164	0	336	25	330	0	327	0	277	10	244	0	126	118	237	10
sgTGGT1_201250_6	TGGT1_201250	906	467	1027	1670	740	1786	636	250	629	1203	695	667	997	0	955	1185	986	1473	629	105	773	514	690	528
sgTGGT1_201250_7	TGGT1_201250	887	3662	1130	474	752	590	733	188	804	3407	760	636	1050	0	1082	1452	981	2882	776	0	991	108	728	832
sgTGGT1_201250_8	TGGT1_201250	712	252	962	2128	584	547	618	325	663	61	636	2189	973	688	1063	850	931	1273	626	3610	736	5259	636	1879
sgTGGT1_201250_9	TGGT1_201250	358	224	311	237	311	44	324	58	168	559	295	600	301	0	324	2186	287	2208	196	0	192	123	217	746
sgTGGT1_201260_1	TGGT1_201260	271	942	336	49	227	420	231	2088	172	0	243	352	261	2201	332	722	259	1292	172	0	220	656	202	184
sgTGGT1_201260_10	TGGT1_201260	1510	66	1606	626	1254	401	1196	138	1078	797	1454	378	1653	124	1805	2947	1569	359	1123	616	1083	468	1147	172
sgTGGT1_201260_2	TGGT1_201260	675	1859	724	4649	494	3261	502	3046	487	0	610	1026	702	7538	726	794	671	7087	503	0	448	3780	489	1367
sgTGGT1_201260_3	TGGT1_201260	1079	70	894	261	870	501	815	826	476	389	842	765	857	649	847	1083	853	687	560	0	514	1479	632	1569
sgTGGT1_201260_4	TGGT1_201260	265	0	252	62	205	23	185	27	106	0	166	792	173	0	278	0	198	293	137	0	115	83	140	16
sgTGGT1_201260_5	TGGT1_201260	555	132	543	624	435	884	435	369	340	0	505	240	506	5604	514	109	531	31	393	0	441	256	380	541
sgTGGT1_201260_6	TGGT1_201260	695	947	999	517	580	538	571	29	603	990	615	604	837	706	744	248	813	785	680	84	1021	129	520	1467
sgTGGT1_201260_7	TGGT1_201260	1145	37	902	142	897	479	766	694	333	234	827	175	710	665	692	1092	717	946	564	500	427	346	580	1126
sgTGGT1_201260_8	TGGT1_201260	1643	2495	1983	9743	1346	5505	1374	4008	1524	4126	1583	5688	1804	19715	2053	8193	2012	4448	1447	7138	2105	8933	1448	4899
sgTGGT1_201260_9	TGGT1_201260	298	0	324	152	266	708	221	498	232	141	236	295	302	0	289	0	309	806	263	828	287	0	215	577
sgTGGT1_201270_1	TGGT1_201270	1811	0	2822	1	1640	0	1618	3	2286	6	1834	0	2618	1	2877	0	2614	4	2202	1	3080	0	1739	24
sgTGGT1_201270_10	TGGT1_201270	483	0	484	0	381	0	319	0	268	3	431	0	488	0	489	0	474	1	365	0	340	7	327	0
sgTGGT1_201270_2	TGGT1_201270	235	0	282	0	168	164	181	624	176	669	168	979	248	0	251	112	241	82	171	0	290	159	183	568
sgTGGT1_201270_3	TGGT1_201270	173	0	255	0	163	0	150	0	201	0	143	0	252	0	239	403	228	0	153	0	277	0	170	0
sgTGGT1_201270_4	TGGT1_201270	1320	11	1484	0	1082	0	1018	18	833	0	1193	0	1412	0	1498	114	1318	65	973	0	925	145	1027	4
sgTGGT1_201270_5	TGGT1_201270	222	0	259	0	212	0	178	0	163	0	175	0	236	0	250	0	243	0	155	0	181	0	158	0
sgTGGT1_201270_6	TGGT1_201270	385	33	459	0	277	5	271	0	318	9	381	0	379	0	437	0	355	2	312	0	346	0	282	0
sgTGGT1_201270_7	TGGT1_201270	372	45	465	9	364	0	292	0	289	0	352	0	420	0	424	0	392	0	305	0	369	0	299	0
sgTGGT1_201270_8	TGGT1_201270	237	0	168	0	169	0	150	0	70	0	197	0	159	0	167	0	150	2	121	0	45	0	142	0
sgTGGT1_201270_9	TGGT1_201270	651	22	679	0	539	0	530	6	383	102	642	3	667	0	696	0	648	0	443	0	441	13	412	338
sgTGGT1_201380_1	TGGT1_201380	932	495	856	1035	724	54	657	2352	483	2355	726	1436	886	153	965	2452	801	1511	551	14	524	1049	606	195
sgTGGT1_201380_10	TGGT1_201380	790	200	1032	40	623	130	604	528	780	322	591	971	916	327	1017	90	1009	2129	879	2647	1088	314	686	321
sgTGGT1_201380_2	TGGT1_201380	1438	2805	1769	1977	1163	337	1139	2365	1204	2295	1248	1569	1630	909	1893	5934	1574	3592	1294	0	1468	1787	1166	1155
sgTGGT1_201380_3	TGGT1_201380	391	433	475	137	305	13	320	251	325	64	350	408	512	61	546	0	480	142	395	124	383	252	372	336
sgTGGT1_201380_4	TGGT1_201380	1442	989	1423	1576	1115	157	1101	2786	825	2447	1274	2176	1358	281	1384	2299	1287	2200	1016	3448	953	2828	973	3662
sgTGGT1_201380_5	TGGT1_201380	524	218	633	878	428	37	467	122	490	1386	460	794	682	2981	752	208	552	2802	484	0	603	339	468	371
sgTGGT1_201380_6	TGGT1_201380	447	505	509	475	372	118	381	0	309	556	351	834	443	190	471	286	437	1923	325	0	402	158	314	1277
sgTGGT1_201380_7	TGGT1_201380	472	379	458	1063	394	83	403	2823	318	0	414	1403	489	2515	590	67	541	2751	438	4449	290	2633	382	919
sgTGGT1_201380_8	TGGT1_201380	788	306	1135	261	647	75	639	182	888	265	672	499	1077	0	1224	200	1056	330	834	0	1161	142	697	240
sgTGGT1_201380_9	TGGT1_201380	225	36	321	48	211	37	209	84	193	161	244	242	303	0	315	1094	298	1988	246	0	218	316	203	234
sgTGGT1_201390_1	TGGT1_201390	300	448	328	2098	214	247	255	1787	207	1635	250	1156	304	358	340	300	315	1359	207	271	218	400	215	1067
sgTGGT1_201390_10	TGGT1_201390	445	612	355	796	331	896	342	494	246	582	357	1181	391	10284	399	624	354	6864	285	1698	197	359	256	1112
sgTGGT1_201390_2	TGGT1_201390	885	5210	1180	2782	798	2871	695	4256	798	3897	853	5941	1151	4106	1193	3337	1033	6213	787	1565	1048	4260	804	1744
sgTGGT1_201390_3	TGGT1_201390	1033	582	1135	1495	905	1837	873	681	619	1088	912	3352	1054	1420	1139	876	1008	2028	667	167	551	2774	823	1055
sgTGGT1_201390_4	TGGT1_201390	421	337	526	189	328	157	363	367	380	598	413	582	501	1013	570	814	556	1447	383	2	532	99	368	430
sgTGGT1_201390_5	TGGT1_201390	708	600	451	1314	551	753	515	1271	168	524	443	769	453	1991	435	404	386	1683	263	73	139	465	342	3834
sgTGGT1_201390_6	TGGT1_201390	727	6319	957	2634	643	1273	540	1630	731	1374	696	3036	912	421	1016	2074	935	1143	641	1850	880	2407	650	998
sgTGGT1_201390_7	TGGT1_201390	478	256	666	1884	465	2192	440	847	512	2757	534	1927	660	0	727	1241	682	737	416	264	606	1919	473	491
sgTGGT1_201390_8	TGGT1_201390	947	1207	850	1625	825	1077	732	1848	530	1044	734	2173	913	2132	1034	2340	855	3666	658	5670	459	1584	625	703
sgTGGT1_201390_9	TGGT1_201390	237	1533	354	515	208	460	225	643	272	19	197	774	299	819	366	1151	311	797	256	3904	337	539	224	815
sgTGGT1_201400_1	TGGT1_201400	1027	3	1252	206	845	803	860	395	897	26	949	95	1196	374	1404	74	1206	396	792	0	1029	502	919	99
sgTGGT1_201400_10	TGGT1_201400	400	0	385	0	287	0	333	0	306	0	288	0	412	0	445	0	397	0	296	0	308	0	307	0
sgTGGT1_201400_2	TGGT1_201400	265	53	424	13	243	503	240	0	341	40	326	419	384	429	408	9	435	134	362	0	418	396	247	569
sgTGGT1_201400_3	TGGT1_201400	620	21	600	132	470	102	483	23	341	258	463	52	570	0	633	35	511	182	370	0	391	306	442	162
sgTGGT1_201400_4	TGGT1_201400	748	0	525	70	533	118	516	177	244	53	513	203	477	0	499	96	495	213	354	0	190	281	396	308
sgTGGT1_201400_5	TGGT1_201400	125	0	114	40	81	0	82	0	61	0	98	71	104	0	120	0	82	26	79	0	66	0	92	0
sgTGGT1_201400_6	TGGT1_201400	255	7	326	0	250	10	201	0	191	0	258	0	275	10	319	28	277	234	212	0	234	47	193	0
sgTGGT1_201400_7	TGGT1_201400	693	388	922	323	583	591	565	603	685	14	627	970	902	93	972	311	829	1042	647	1507	884	614	614	972
sgTGGT1_201400_8	TGGT1_201400	1095	186	1259	441	886	350	936	567	927	1224	957	485	1361	659	1449	1486	1283	339	909	1393	1054	650	827	1554
sgTGGT1_201400_9	TGGT1_201400	609	74	747	49	522	160	505	83	507	14	592	99	742	46	808	51	693	124	619	53	514	137	513	22
sgTGGT1_201520_1	TGGT1_201520	1290	305	1839	1613	1104	1303	1043	1505	1469	2157	1273	758	1723	2488	1862	3450	1640	2366	1345	1187	2093	387	1137	1525
sgTGGT1_201520_10	TGGT1_201520	1502	309	1757	371	1333	1178	1223	733	1111	69	1344	334	1732	9	1794	1215	1725	840	1341	74	1425	1741	1269	1203
sgTGGT1_201520_2	TGGT1_201520	693	62	603	401	530	310	451	77	254	446	585	118	456	107	471	287	437	2925	424	8564	255	203	394	358
sgTGGT1_201520_3	TGGT1_201520	204	89	245	33	194	0	160	0	151	0	158	14	214	0	259	0	224	0	151	0	190	0	171	0
sgTGGT1_201520_4	TGGT1_201520	666	61	623	405	490	555	507	716	372	1	495	108	599	16	649	703	551	24	359	38	344	204	426	344
sgTGGT1_201520_5	TGGT1_201520	765	0	709	661	573	691	591	780	421	1453	658	567	717	0	813	268	699	75	402	22	381	725	536	14
sgTGGT1_201520_6	TGGT1_201520	736	3406	743	1337	619	278	540	297	507	85	663	657	706	1717	728	480	702	1797	564	0	596	356	587	1164
sgTGGT1_201520_7	TGGT1_201520	491	70	477	326	362	1229	348	840	271	86	401	1081	442	0	362	652	415	2695	304	140	296	952	342	70
sgTGGT1_201520_8	TGGT1_201520	684	24	835	1240	592	203	558	119	505	861	579	643	766	0	819	1146	723	909	587	72	630	1603	545	819
sgTGGT1_201520_9	TGGT1_201520	1644	797	1841	3102	1332	876	1333	1816	1097	1269	1444	2790	1654	90	1619	2978	1558	6471	1316	264	1298	5919	1199	1731
sgTGGT1_201630A_1	TGGT1_201630A	351	153	230	297	234	100	220	522	81	67	249	406	209	610	216	667	198	1028	142	2684	71	28	169	262
sgTGGT1_201630A_2	TGGT1_201630A	607	812	946	579	580	1850	580	868	730	77	652	1271	882	903	950	2470	829	785	682	1292	1078	2199	639	1730
sgTGGT1_201630A_3	TGGT1_201630A	275	10	295	33	243	0	216	91	190	364	217	252	281	834	294	234	299	1408	190	0	201	89	205	141
sgTGGT1_201630A_4	TGGT1_201630A	95	0	113	225	73	0	68	0	67	1220	78	9	84	0	76	21	102	0	75	0	66	23	48	95
sgTGGT1_201630A_5	TGGT1_201630A	1861	7600	2524	8874	1581	5318	1636	5298	2009	2896	2047	5445	2424	8590	2703	6866	2469	8856	1988	2572	2472	3223	1702	2417
sgTGGT1_201630A_6	TGGT1_201630A	829	7591	1215	2878	753	3024	696	2152	1149	2280	953	3340	1224	225	1409	2293	1282	1968	989	2558	1759	1299	851	1659
sgTGGT1_201630A_7	TGGT1_201630A	361	141	435	42	287	23	293	66	255	125	356	92	395	0	402	0	386	695	348	0	377	71	259	189
sgTGGT1_201630B_1	TGGT1_201630B	711	661	600	503	523	268	500	1196	310	508	655	1393	605	82	670	228	573	2679	407	5036	278	828	435	1104
sgTGGT1_201630B_10	TGGT1_201630B	593	2070	613	382	539	1005	444	302	324	662	482	1938	547	190	614	483	525	2447	482	374	359	304	448	155
sgTGGT1_201630B_2	TGGT1_201630B	507	2128	750	413	456	248	435	1780	471	212	473	1170	644	0	708	1605	607	5805	537	1	641	587	425	3286
sgTGGT1_201630B_3	TGGT1_201630B	766	412	724	1268	609	1567	565	7675	382	2404	565	1309	697	1	725	814	591	1556	528	87	350	585	531	1484
sgTGGT1_201630B_4	TGGT1_201630B	837	215	519	319	644	312	604	1172	187	1582	606	569	508	531	467	725	461	213	352	1953	173	590	396	752
sgTGGT1_201630B_5	TGGT1_201630B	344	101	282	244	232	202	254	1597	207	843	238	493	319	9	347	16	295	391	298	0	235	418	198	15
sgTGGT1_201630B_6	TGGT1_201630B	304	320	352	230	260	0	231	1145	207	38	249	296	361	238	326	742	315	800	244	0	231	114	231	94
sgTGGT1_201630B_7	TGGT1_201630B	269	0	363	225	236	591	203	681	274	0	209	146	331	719	368	225	377	1695	283	5324	404	4287	187	54
sgTGGT1_201630B_8	TGGT1_201630B	866	2692	1197	3754	672	1797	700	1373	920	1810	802	2034	1111	2252	1158	2686	1116	14267	793	99	1389	174	716	1607
sgTGGT1_201630B_9	TGGT1_201630B	361	483	426	903	321	330	281	479	272	880	354	1014	358	415	390	2181	388	2480	274	414	352	2435	261	689
sgTGGT1_201640_1	TGGT1_201640	414	16	435	133	337	115	313	14	293	160	364	276	475	9	510	297	459	627	253	771	227	131	303	152
sgTGGT1_201640_10	TGGT1_201640	235	364	203	49	184	123	127	74	79	0	148	183	182	0	161	124	194	930	126	0	73	206	137	114
sgTGGT1_201640_2	TGGT1_201640	469	1359	478	389	361	131	329	1015	213	23	407	226	410	1226	396	559	365	857	270	35	283	710	280	816
sgTGGT1_201640_3	TGGT1_201640	2017	179	1933	988	1614	1779	1432	777	1140	1077	1730	1411	1892	199	2168	1926	1821	3091	1317	406	1284	1318	1444	1094
sgTGGT1_201640_4	TGGT1_201640	387	397	443	250	341	44	348	216	288	200	306	1756	362	669	464	451	357	1565	280	870	277	84	304	625
sgTGGT1_201640_5	TGGT1_201640	205	0	193	290	163	104	139	218	81	228	137	30	143	1045	158	304	146	701	100	1737	74	1174	108	0
sgTGGT1_201640_6	TGGT1_201640	880	118	999	51	754	243	695	18	604	87	822	70	934	0	976	30	826	0	592	121	632	34	648	143
sgTGGT1_201640_7	TGGT1_201640	296	24	407	2702	247	0	236	1265	232	1	258	721	347	1342	380	662	357	266	213	217	284	446	231	79
sgTGGT1_201640_8	TGGT1_201640	1074	5685	1416	1828	830	4137	835	1688	1039	53	1021	2453	1280	1329	1364	4065	1296	2257	1063	1	1746	985	887	4018
sgTGGT1_201640_9	TGGT1_201640	661	73	1023	220	631	202	611	31	879	90	687	96	1023	73	1110	145	947	101	779	0	987	44	717	83
sgTGGT1_201650_1	TGGT1_201650	275	1909	361	564	252	577	207	24	214	790	244	498	351	5063	315	0	302	1078	210	0	241	382	221	1468
sgTGGT1_201650_10	TGGT1_201650	455	412	658	43	451	174	418	371	516	19	519	695	693	571	757	342	657	1459	547	0	640	1377	454	154
sgTGGT1_201650_2	TGGT1_201650	197	0	150	0	143	3	133	35	84	37	163	284	149	0	154	5	153	6	103	28	82	0	123	34
sgTGGT1_201650_3	TGGT1_201650	529	0	560	143	455	19	442	0	351	0	444	69	537	84	590	0	565	163	472	0	482	23	404	0
sgTGGT1_201650_4	TGGT1_201650	788	2122	656	1647	594	1346	548	3600	259	26	618	1948	546	2180	474	2306	465	2163	421	1951	337	2470	423	1147
sgTGGT1_201650_5	TGGT1_201650	382	108	402	0	296	87	298	0	290	133	371	114	403	0	492	0	399	188	290	0	373	99	255	14
sgTGGT1_201650_6	TGGT1_201650	487	359	463	359	399	255	384	232	273	32	455	167	428	789	497	282	436	384	349	0	240	690	282	242
sgTGGT1_201650_7	TGGT1_201650	137	0	190	0	104	0	130	59	133	0	177	0	158	0	209	15	198	76	149	0	149	0	133	41
sgTGGT1_201650_8	TGGT1_201650	197	4	235	225	155	110	148	0	137	80	184	0	175	0	216	165	222	280	206	0	141	0	164	145
sgTGGT1_201650_9	TGGT1_201650	0	0	0	0	0	0	0	0	0	0	0	0	0	0	0	0	0	0	0	0	0	0	0	0
sgTGGT1_201660_1	TGGT1_201660	2342	44	3188	100	2009	35	1901	66	2379	80	2101	98	3086	31	3483	301	2917	37	2374	280	3088	68	1968	853
sgTGGT1_201660_10	TGGT1_201660	822	346	886	2247	676	1774	624	4649	438	1952	787	2659	747	1384	728	471	739	1214	607	0	548	1464	584	1313
sgTGGT1_201660_2	TGGT1_201660	285	272	324	2355	218	195	229	42	177	578	186	596	266	0	284	2089	249	3084	166	0	202	228	204	565
sgTGGT1_201660_3	TGGT1_201660	428	357	547	52	319	2655	376	1662	481	132	399	894	584	127	646	1070	549	354	406	0	619	53	392	867
sgTGGT1_201660_4	TGGT1_201660	379	178	373	91	303	1322	277	0	165	0	294	379	301	1	284	635	278	422	227	0	169	374	216	595
sgTGGT1_201660_5	TGGT1_201660	992	2170	1104	2096	825	3760	751	2294	723	1238	957	3560	1097	3297	1117	2614	1064	3034	844	2246	939	1892	726	3270
sgTGGT1_201660_6	TGGT1_201660	187	19	168	231	167	13	138	0	74	32	148	6	145	1886	157	842	117	1035	125	0	89	0	139	19
sgTGGT1_201660_7	TGGT1_201660	615	3	479	1692	484	1000	470	2632	245	1653	453	1754	454	4629	488	2520	417	907	327	1005	209	933	356	674
sgTGGT1_201660_8	TGGT1_201660	346	493	315	1159	274	0	267	79	179	2484	345	769	300	339	306	1382	278	791	243	0	199	546	211	111
sgTGGT1_201660_9	TGGT1_201660	123	0	84	18	111	0	73	319	50	565	91	23	85	1581	111	128	83	0	43	835	60	0	68	18
sgTGGT1_201670_1	TGGT1_201670	773	571	1009	521	658	220	637	162	734	23	616	353	917	0	1000	766	939	355	685	0	1014	91	680	281
sgTGGT1_201670_10	TGGT1_201670	1511	3375	2217	3661	1201	1566	1298	1032	2026	1239	1496	2873	2156	3154	2435	6247	2127	1245	1721	0	2865	4340	1355	1561
sgTGGT1_201670_2	TGGT1_201670	573	0	640	0	475	0	447	0	342	0	486	9	576	0	584	0	532	0	415	0	433	0	385	16
sgTGGT1_201670_3	TGGT1_201670	1032	844	1032	724	797	2095	740	1988	614	202	845	1431	916	4193	1029	1907	923	1836	652	0	667	985	740	521
sgTGGT1_201670_4	TGGT1_201670	682	0	719	1623	557	778	543	472	402	1379	563	542	686	433	752	334	618	391	557	929	434	997	500	289
sgTGGT1_201670_5	TGGT1_201670	381	0	441	104	293	0	310	156	259	42	379	102	375	0	373	137	351	208	322	64	282	164	291	6
sgTGGT1_201670_6	TGGT1_201670	918	1808	1234	3248	749	1012	733	1722	864	1567	970	2502	1208	127	1251	2387	1121	5313	867	3707	1055	1588	820	3660
sgTGGT1_201670_7	TGGT1_201670	381	0	396	287	286	0	294	0	179	13	310	16	328	0	335	116	353	72	317	491	222	1	275	0
sgTGGT1_201670_8	TGGT1_201670	1948	47	1629	1509	1490	385	1410	2398	1184	97	1564	476	1850	671	2020	1425	1616	2774	1220	0	1003	1735	1194	992
sgTGGT1_201670_9	TGGT1_201670	900	917	960	2160	714	1434	740	353	744	752	751	1220	1061	0	1057	2095	959	2256	818	20	728	1491	679	3826
sgTGGT1_201680_1	TGGT1_201680	185	0	183	0	162	14	136	0	126	0	134	4	191	48	183	0	154	19	143	272	165	129	128	0
sgTGGT1_201680_10	TGGT1_201680	310	55	292	0	244	0	225	0	162	0	217	0	278	0	245	0	242	0	171	0	169	0	189	0
sgTGGT1_201680_2	TGGT1_201680	226	0	229	0	161	0	173	0	154	10	193	0	245	0	239	0	221	0	170	0	182	0	158	0
sgTGGT1_201680_3	TGGT1_201680	938	0	876	0	831	0	743	0	540	0	715	67	881	0	992	0	848	0	610	0	432	0	692	0
sgTGGT1_201680_4	TGGT1_201680	787	63	969	0	645	0	636	0	680	0	709	1	989	13	961	77	951	51	762	0	993	0	579	77
sgTGGT1_201680_5	TGGT1_201680	314	0	476	0	306	0	302	3	424	0	296	0	535	0	575	0	500	0	355	0	487	0	319	0
sgTGGT1_201680_6	TGGT1_201680	897	51	1232	0	795	0	754	18	1011	6	872	0	1169	0	1287	0	1184	0	845	0	1295	0	790	0
sgTGGT1_201680_7	TGGT1_201680	1371	0	2049	0	1082	0	1186	45	1550	4	1296	0	1912	0	1993	0	1856	0	1519	0	2170	0	1314	0
sgTGGT1_201680_8	TGGT1_201680	208	0	265	0	174	0	164	12	224	19	217	0	257	0	270	0	222	1	206	0	291	0	171	0
sgTGGT1_201680_9	TGGT1_201680	82	0	43	6	55	0	44	0	12	0	42	0	48	0	56	0	57	7	38	0	20	0	51	0
sgTGGT1_201690_1	TGGT1_201690	366	399	410	944	271	1559	282	262	233	150	323	544	366	775	321	0	338	1517	263	0	277	357	268	149
sgTGGT1_201690_10	TGGT1_201690	640	1571	724	746	494	377	543	96	445	748	551	717	593	835	692	458	702	6376	438	2147	475	786	476	1689
sgTGGT1_201690_2	TGGT1_201690	319	69	289	386	243	149	208	0	120	338	252	375	247	0	239	573	254	0	171	0	144	99	182	839
sgTGGT1_201690_3	TGGT1_201690	294	465	348	368	219	955	209	43	242	31	255	117	327	1570	362	10	305	1024	203	28	250	660	240	58
sgTGGT1_201690_4	TGGT1_201690	687	11	543	876	500	278	522	298	378	1160	467	1286	550	177	696	249	544	1694	425	72	252	185	419	1165
sgTGGT1_201690_5	TGGT1_201690	460	869	409	562	417	700	393	1355	254	229	459	863	480	2	496	1246	394	568	306	4	224	2659	375	712
sgTGGT1_201690_6	TGGT1_201690	619	747	817	614	557	682	535	315	648	0	597	898	767	1602	944	589	779	2213	502	0	711	271	481	1680
sgTGGT1_201690_7	TGGT1_201690	117	31	88	103	88	0	98	0	47	0	123	0	86	290	100	0	94	420	55	949	58	0	77	0
sgTGGT1_201690_8	TGGT1_201690	864	437	1130	170	659	1577	675	2041	836	856	857	2333	1030	991	1093	1298	1035	4791	825	5557	1181	1640	641	1060
sgTGGT1_201690_9	TGGT1_201690	1312	1172	1721	639	1139	677	1075	708	1165	1598	1113	1058	1572	732	1671	1264	1471	998	1108	947	1416	1798	1001	1501
sgTGGT1_201700_1	TGGT1_201700	594	0	615	0	505	2	449	0	385	0	521	0	638	0	639	0	558	0	426	0	414	0	472	0
sgTGGT1_201700_10	TGGT1_201700	481	10	459	118	396	39	424	256	280	239	443	838	461	4313	461	470	434	638	343	0	262	674	327	222
sgTGGT1_201700_2	TGGT1_201700	271	106	318	0	218	0	221	0	189	1	230	0	293	0	330	0	267	0	230	0	190	0	194	0
sgTGGT1_201700_3	TGGT1_201700	444	0	470	0	363	0	343	0	290	0	396	8	439	0	488	0	456	0	352	0	354	0	320	17
sgTGGT1_201700_4	TGGT1_201700	236	0	223	12	190	0	197	0	103	0	155	0	207	0	238	0	220	0	107	0	115	0	157	0
sgTGGT1_201700_5	TGGT1_201700	309	0	291	2	276	0	258	0	175	0	245	0	285	0	289	0	252	37	223	0	227	0	210	6
sgTGGT1_201700_6	TGGT1_201700	872	0	985	4	689	0	702	0	619	0	676	7	955	9	1006	3	939	1	623	0	677	223	581	2
sgTGGT1_201700_7	TGGT1_201700	393	8	460	0	290	0	290	32	296	0	370	0	421	0	468	0	409	0	249	0	375	0	299	0
sgTGGT1_201700_8	TGGT1_201700	739	13	644	52	548	91	555	0	316	0	569	304	616	0	678	0	578	0	468	1	312	96	457	27
sgTGGT1_201700_9	TGGT1_201700	1404	480	1650	312	1176	50	1159	1041	1005	700	1333	398	1605	1401	1686	654	1511	755	1187	2060	1245	638	1067	305
sgTGGT1_201710_1	TGGT1_201710	1431	0	1300	0	1296	0	1180	16	746	0	1046	2	1372	0	1680	0	1336	0	889	0	675	0	979	0
sgTGGT1_201710_10	TGGT1_201710	234	0	303	0	169	0	186	0	320	3	191	0	331	0	354	0	293	0	231	0	404	0	199	0
sgTGGT1_201710_2	TGGT1_201710	500	0	570	0	409	0	379	4	420	0	382	14	562	0	558	0	509	0	380	0	444	0	404	0
sgTGGT1_201710_3	TGGT1_201710	463	0	648	0	433	0	435	0	505	0	471	0	661	0	769	0	609	0	459	0	546	0	453	0
sgTGGT1_201710_4	TGGT1_201710	209	16	223	5	167	0	148	0	137	0	131	94	208	0	222	0	190	0	158	0	123	284	162	0
sgTGGT1_201710_5	TGGT1_201710	469	30	489	0	357	0	330	0	284	0	402	0	467	0	471	0	422	1	311	0	310	0	350	0
sgTGGT1_201710_6	TGGT1_201710	465	0	551	0	388	0	352	122	378	0	335	102	544	0	586	0	498	0	327	0	427	0	406	0
sgTGGT1_201710_7	TGGT1_201710	886	3	769	22	702	0	639	0	444	32	687	0	823	0	825	0	706	0	464	0	375	33	536	0
sgTGGT1_201710_8	TGGT1_201710	532	3	405	0	393	0	323	0	156	0	396	1	337	0	315	0	325	18	188	0	153	0	306	301
sgTGGT1_201710_9	TGGT1_201710	177	0	207	0	126	0	148	0	131	0	129	0	189	0	217	0	181	0	119	0	160	0	143	0
sgTGGT1_201720_1	TGGT1_201720	343	10	361	0	286	0	263	0	186	0	296	0	355	0	382	0	302	0	246	0	213	0	217	0
sgTGGT1_201720_10	TGGT1_201720	336	0	250	11	262	0	254	0	109	0	308	0	291	0	272	0	199	0	176	0	108	0	195	0
sgTGGT1_201720_2	TGGT1_201720	473	80	423	40	368	991	363	2183	239	236	420	915	444	357	471	181	383	2101	348	0	228	769	283	1433
sgTGGT1_201720_3	TGGT1_201720	155	0	169	0	117	0	131	0	109	0	149	0	168	0	201	0	189	0	127	0	121	0	117	0
sgTGGT1_201720_4	TGGT1_201720	221	254	219	13	139	189	166	20	126	0	194	30	196	21	190	0	173	0	105	427	164	0	157	0
sgTGGT1_201720_5	TGGT1_201720	647	0	556	0	508	0	430	161	260	0	461	62	583	0	489	0	473	0	311	556	273	63	380	0
sgTGGT1_201720_6	TGGT1_201720	803	328	1088	131	695	145	672	288	864	790	721	106	1116	1132	1265	41	1068	170	872	1067	971	477	720	561
sgTGGT1_201720_7	TGGT1_201720	319	338	256	0	233	8	246	33	170	0	244	111	296	0	278	84	275	0	177	0	183	463	233	83
sgTGGT1_201720_8	TGGT1_201720	1450	310	1683	546	1081	209	1110	103	1015	1159	1195	34	1579	1	1590	1372	1534	1133	1144	1398	1208	488	1171	1697
sgTGGT1_201720_9	TGGT1_201720	30	0	31	0	27	0	25	0	8	0	16	0	26	0	24	0	27	0	20	0	20	0	19	14
sgTGGT1_201730_1	TGGT1_201730	401	7	308	58	281	0	281	0	151	0	286	5	289	0	329	0	271	48	160	0	144	2	278	0
sgTGGT1_201730_10	TGGT1_201730	626	118	546	91	495	91	418	130	228	0	555	717	477	3963	374	342	440	1268	340	834	309	1547	323	1010
sgTGGT1_201730_2	TGGT1_201730	735	36	809	323	560	335	585	31	445	9	514	314	721	0	751	450	737	515	494	40	606	612	540	500
sgTGGT1_201730_3	TGGT1_201730	356	0	401	315	276	0	305	0	202	0	345	24	348	146	366	437	329	637	263	0	231	17	275	73
sgTGGT1_201730_4	TGGT1_201730	999	426	1223	394	854	51	824	286	741	262	957	127	1069	504	1165	540	1017	1289	819	3	899	390	752	279
sgTGGT1_201730_5	TGGT1_201730	241	790	230	163	189	12	147	415	102	5	209	1351	232	2157	204	22	222	33	115	27	130	54	166	269
sgTGGT1_201730_6	TGGT1_201730	582	408	724	436	477	691	534	1245	528	7	590	842	690	0	727	1713	659	897	497	0	621	776	505	422
sgTGGT1_201730_7	TGGT1_201730	932	103	1037	651	760	1857	788	3002	631	604	796	1980	912	449	952	3201	843	722	677	262	781	2116	645	1432
sgTGGT1_201730_8	TGGT1_201730	63	0	63	0	37	0	46	0	42	0	43	0	58	0	65	0	52	0	54	0	57	0	36	0
sgTGGT1_201730_9	TGGT1_201730	190	0	186	0	162	211	138	0	93	0	147	9	179	26	185	0	138	45	104	0	82	0	125	0
sgTGGT1_201740_1	TGGT1_201740	308	98	293	45	261	12	247	3	174	0	300	0	293	0	349	0	316	1	234	0	204	0	238	44
sgTGGT1_201740_10	TGGT1_201740	676	0	796	5	572	0	503	0	482	0	584	0	676	0	684	0	642	0	486	1	544	6	551	43
sgTGGT1_201740_2	TGGT1_201740	506	0	519	5	341	0	364	0	266	3	401	15	455	0	417	0	409	0	337	0	344	2	309	0
sgTGGT1_201740_3	TGGT1_201740	260	113	216	300	192	210	187	703	111	366	233	326	212	0	272	164	219	1	132	17	123	376	177	222
sgTGGT1_201740_4	TGGT1_201740	768	45	992	627	661	23	659	259	893	1900	712	818	1010	58	1124	132	968	656	766	0	936	1030	619	594
sgTGGT1_201740_5	TGGT1_201740	40	0	21	0	22	0	18	0	13	0	30	0	27	0	12	0	17	0	26	0	15	0	15	0
sgTGGT1_201740_6	TGGT1_201740	234	0	168	10	205	0	174	135	94	5	183	0	180	0	175	0	178	62	103	1	88	0	156	0
sgTGGT1_201740_7	TGGT1_201740	890	1337	999	2321	685	2109	721	2384	684	556	700	1399	1024	3018	1121	2284	925	8896	620	632	815	1432	630	243
sgTGGT1_201740_8	TGGT1_201740	860	1175	1041	818	696	1494	679	626	763	117	685	237	988	30	1099	530	938	1872	779	0	881	439	685	714
sgTGGT1_201740_9	TGGT1_201740	358	119	335	887	251	652	279	877	200	569	296	2481	303	728	327	902	309	3148	227	4	220	521	228	365
sgTGGT1_201750_1	TGGT1_201750	172	0	199	4	133	0	131	0	101	130	193	0	158	0	161	0	166	0	137	0	145	0	125	0
sgTGGT1_201750_10	TGGT1_201750	754	3352	1158	3087	662	1589	677	260	943	88	756	2511	1045	7	1182	1902	1061	4287	925	1698	1244	3252	705	2059
sgTGGT1_201750_2	TGGT1_201750	415	1621	398	2665	327	1193	350	3881	270	826	362	799	394	1735	433	396	362	3509	300	0	258	2235	303	902
sgTGGT1_201750_3	TGGT1_201750	532	813	580	1176	422	1541	401	711	373	2485	480	551	546	2	587	402	513	2062	421	3578	357	708	411	2585
sgTGGT1_201750_4	TGGT1_201750	359	740	457	998	316	1526	299	944	341	743	362	3020	438	0	487	1923	458	2307	327	2294	378	3522	309	667
sgTGGT1_201750_5	TGGT1_201750	614	348	721	397	483	125	423	441	483	24	505	62	676	257	668	705	632	89	488	0	589	31	455	363
sgTGGT1_201750_6	TGGT1_201750	579	57	619	71	571	0	485	110	374	0	546	72	604	0	688	0	624	77	478	5	450	147	470	123
sgTGGT1_201750_7	TGGT1_201750	449	677	581	483	341	51	329	30	468	406	377	1987	580	3303	608	2836	606	666	516	2405	753	116	369	2044
sgTGGT1_201750_8	TGGT1_201750	2511	6437	3397	1934	2099	2915	2126	750	2653	1729	2458	4728	3288	2214	3396	1569	3107	5965	2605	1656	3604	2002	2215	7147
sgTGGT1_201750_9	TGGT1_201750	742	332	687	728	529	282	520	527	424	7	627	1320	715	1	683	2499	619	1260	509	9	481	606	509	1436
sgTGGT1_201760_1	TGGT1_201760	894	649	1128	1739	750	792	697	839	751	1338	829	1556	1022	1564	1055	2593	1011	2713	720	0	913	2003	698	1823
sgTGGT1_201760_10	TGGT1_201760	915	557	704	31	733	72	682	0	361	160	686	175	704	0	721	111	652	285	436	0	314	127	592	301
sgTGGT1_201760_2	TGGT1_201760	480	49	597	1806	386	703	363	365	432	194	448	425	549	79	558	1348	584	1406	481	1580	478	88	388	1289
sgTGGT1_201760_3	TGGT1_201760	310	0	304	270	246	811	214	0	190	814	226	1141	321	630	303	6	278	298	234	0	234	355	225	636
sgTGGT1_201760_4	TGGT1_201760	405	332	274	135	325	64	268	171	145	0	281	849	283	0	309	33	281	0	196	0	145	1134	268	237
sgTGGT1_201760_5	TGGT1_201760	363	0	431	0	287	86	294	28	251	689	334	245	394	0	391	0	388	851	259	0	296	351	284	0
sgTGGT1_201760_6	TGGT1_201760	347	0	431	136	274	84	270	0	265	0	342	457	389	0	459	499	399	943	298	0	311	142	281	37
sgTGGT1_201760_7	TGGT1_201760	724	12	652	2	522	74	503	120	327	62	552	272	539	633	536	571	524	942	443	10	375	267	370	88
sgTGGT1_201760_8	TGGT1_201760	358	0	336	190	337	32	294	814	199	13	348	1288	349	261	372	35	312	276	242	0	219	0	273	1427
sgTGGT1_201760_9	TGGT1_201760	555	0	632	170	423	5	440	268	425	0	411	308	560	2619	635	856	565	736	403	2891	588	4	422	0
sgTGGT1_201770_1	TGGT1_201770	772	733	688	829	643	410	582	492	378	132	639	717	639	9	735	1202	620	2709	367	81	358	164	583	507
sgTGGT1_201770_10	TGGT1_201770	1502	563	1726	1097	1200	1816	1167	1333	1285	26	1266	540	1733	768	1805	816	1515	2785	1265	0	1385	1301	1177	756
sgTGGT1_201770_2	TGGT1_201770	164	0	151	0	115	4	113	0	91	0	129	0	143	0	168	0	145	0	85	0	102	0	97	0
sgTGGT1_201770_3	TGGT1_201770	234	3	204	26	153	176	165	69	94	0	154	334	162	0	170	1025	165	1974	133	0	110	23	115	1126
sgTGGT1_201770_4	TGGT1_201770	889	818	788	1920	700	428	638	819	389	844	749	571	782	664	877	522	710	2041	540	386	393	307	568	53
sgTGGT1_201770_5	TGGT1_201770	335	13	330	421	263	697	253	249	200	168	296	308	366	0	392	615	328	1121	201	0	196	0	261	680
sgTGGT1_201770_6	TGGT1_201770	660	19	653	204	490	7	535	28	354	119	525	92	640	72	693	45	521	324	363	0	311	258	443	153
sgTGGT1_201770_7	TGGT1_201770	115	0	118	0	83	0	76	0	67	0	88	0	95	0	87	0	93	0	99	0	87	0	61	0
sgTGGT1_201770_8	TGGT1_201770	362	0	343	9	270	0	256	223	271	159	285	38	362	0	411	96	338	796	287	374	318	455	267	17
sgTGGT1_201770_9	TGGT1_201770	507	119	470	791	392	464	348	509	239	773	381	566	427	577	425	764	400	782	295	0	269	48	279	520
sgTGGT1_201775_1	TGGT1_201775	23	1	20	87	19	0	16	0	19	0	23	0	34	0	20	0	26	0	13	0	28	81	15	0
sgTGGT1_201775_10	TGGT1_201775	350	88	387	924	266	357	283	2663	227	805	295	1060	351	409	390	824	368	633	290	9	343	1193	274	2327
sgTGGT1_201775_2	TGGT1_201775	1264	2460	1451	3509	1124	3786	985	4210	891	3310	1175	3163	1402	4402	1486	2155	1301	4357	983	3613	1117	3740	974	1843
sgTGGT1_201775_3	TGGT1_201775	442	362	553	803	331	775	330	978	381	1503	377	733	469	0	577	443	468	121	367	136	472	383	343	978
sgTGGT1_201775_4	TGGT1_201775	1016	912	988	1415	851	3171	812	525	582	239	942	2727	973	4045	1070	1490	962	3606	643	7692	623	3031	654	1149
sgTGGT1_201775_5	TGGT1_201775	730	2829	855	3421	585	4049	584	2487	531	988	657	2173	851	34	822	2549	802	3480	701	2226	667	2422	592	2536
sgTGGT1_201775_6	TGGT1_201775	688	1446	620	2313	554	605	491	715	254	835	534	1498	602	3640	556	563	506	74	458	891	308	2128	430	4981
sgTGGT1_201775_7	TGGT1_201775	217	1553	313	659	225	1340	197	334	205	524	236	919	263	73	289	1627	262	482	227	24	307	1519	196	2539
sgTGGT1_201775_8	TGGT1_201775	984	5190	1225	4671	811	5989	871	4518	845	6104	879	5804	1186	1225	1234	1730	1198	8525	1002	4584	1202	2352	830	6474
sgTGGT1_201775_9	TGGT1_201775	747	1585	700	1536	542	1284	537	2846	424	3039	574	823	645	2768	765	357	595	1574	462	11714	368	1545	559	1928
sgTGGT1_201780_1	TGGT1_201780	725	28	888	6	599	0	586	10	515	0	634	0	723	2	813	0	791	0	679	23	821	36	540	12
sgTGGT1_201780_10	TGGT1_201780	1044	29	1457	9	875	25	868	10	1073	37	957	5	1372	48	1433	22	1369	49	1025	6	1484	135	932	75
sgTGGT1_201780_2	TGGT1_201780	450	6	446	12	341	3	363	0	227	0	412	0	367	0	403	212	437	0	253	0	288	31	265	0
sgTGGT1_201780_3	TGGT1_201780	99	0	78	0	61	0	60	0	44	0	67	0	61	0	77	0	66	0	53	0	52	0	54	0
sgTGGT1_201780_4	TGGT1_201780	454	0	470	0	355	0	330	0	295	0	383	0	500	0	493	0	443	0	354	50	351	11	367	0
sgTGGT1_201780_5	TGGT1_201780	945	51	948	0	773	4	770	18	499	5	758	57	867	0	916	0	780	0	630	43	603	0	626	1
sgTGGT1_201780_6	TGGT1_201780	980	18	1047	0	779	39	836	36	719	0	813	0	1061	1	1151	0	961	146	712	0	811	48	750	58
sgTGGT1_201780_7	TGGT1_201780	802	11	923	0	673	0	620	0	614	0	562	0	959	0	1071	0	809	1	744	0	658	0	652	2
sgTGGT1_201780_8	TGGT1_201780	1187	11	1491	40	977	927	1049	3	980	0	1065	26	1422	0	1517	29	1280	42	1086	0	1117	0	974	0
sgTGGT1_201780_9	TGGT1_201780	1453	1	1416	9	1109	1	1088	35	930	0	1148	68	1517	40	1675	0	1348	9	978	28	889	67	1093	59
sgTGGT1_201785_1	TGGT1_201785	1900	2137	2316	2979	1524	5306	1560	2437	1685	3818	1650	6906	2324	10546	2390	4709	2251	6218	1629	6853	1957	7711	1518	6145
sgTGGT1_201785_10	TGGT1_201785	180	0	210	249	147	0	136	0	132	0	206	485	185	411	193	0	187	673	148	0	193	123	142	740
sgTGGT1_201785_2	TGGT1_201785	223	25	164	618	178	329	151	517	93	0	185	1490	186	0	191	260	145	824	111	0	84	157	157	490
sgTGGT1_201785_3	TGGT1_201785	777	607	924	1624	664	2785	633	1395	532	4273	656	4097	830	738	860	1714	833	7846	649	13679	636	1616	656	3392
sgTGGT1_201785_4	TGGT1_201785	1114	173	878	1801	881	1678	837	1853	520	2208	870	1900	888	6101	1037	1768	896	6683	599	4653	357	1377	757	2392
sgTGGT1_201785_5	TGGT1_201785	1038	0	1300	255	894	339	821	273	887	1	889	200	1236	1223	1343	195	1222	1028	824	285	1084	1265	870	659
sgTGGT1_201785_6	TGGT1_201785	1400	7180	1705	7937	1213	6347	1122	4144	1135	7011	1208	5928	1699	3140	1783	4579	1606	8900	1282	959	1348	3543	1310	4008
sgTGGT1_201785_7	TGGT1_201785	3301	2621	3593	2388	2565	4121	2553	3954	2308	2319	2853	2398	3280	593	3560	3656	3303	8345	2600	6595	2720	661	2406	2095
sgTGGT1_201785_8	TGGT1_201785	919	896	780	492	718	829	660	113	375	730	778	1364	776	348	775	479	651	2003	520	20	366	644	600	513
sgTGGT1_201785_9	TGGT1_201785	1038	1065	1322	597	848	225	898	107	988	8283	939	1592	1321	179	1401	980	1248	8361	991	1504	1134	310	939	4799
sgTGGT1_201790_1	TGGT1_201790	125	0	125	0	97	0	102	0	71	0	97	0	100	0	121	0	119	0	70	0	88	0	86	0
sgTGGT1_201790_10	TGGT1_201790	1032	0	1136	181	785	0	798	639	717	2015	858	72	1080	0	1164	42	1045	1035	881	70	867	632	785	83
sgTGGT1_201790_2	TGGT1_201790	300	0	190	0	211	0	188	0	111	0	157	0	218	0	229	0	198	204	146	0	65	0	161	1
sgTGGT1_201790_3	TGGT1_201790	459	0	527	212	390	0	404	0	334	0	377	0	512	0	547	0	469	0	369	0	435	0	337	0
sgTGGT1_201790_4	TGGT1_201790	1367	0	1720	0	1121	50	1097	30	1259	0	1238	81	1698	0	1813	0	1614	0	1126	1221	1479	2	1201	301
sgTGGT1_201790_5	TGGT1_201790	499	40	582	0	410	0	427	198	398	0	479	0	593	0	577	0	541	0	421	1	431	112	372	0
sgTGGT1_201790_6	TGGT1_201790	1035	6	1463	0	845	0	891	0	1112	0	925	0	1342	0	1586	0	1341	0	1104	0	1380	0	972	26
sgTGGT1_201790_7	TGGT1_201790	320	0	314	0	223	0	240	0	168	0	272	2	290	0	280	0	275	0	224	0	161	0	216	0
sgTGGT1_201790_8	TGGT1_201790	623	0	613	0	498	0	471	0	327	0	435	0	531	0	657	0	578	0	394	0	376	0	400	1
sgTGGT1_201790_9	TGGT1_201790	669	47	671	0	553	0	486	0	520	0	560	0	749	0	737	1	716	2	555	0	505	0	536	36
sgTGGT1_201800_1	TGGT1_201800	416	0	408	0	312	2	376	0	234	0	386	0	413	0	464	0	383	0	245	0	276	0	372	0
sgTGGT1_201800_10	TGGT1_201800	914	0	1127	0	783	7	793	17	797	0	796	19	1041	0	1225	0	1007	447	808	0	862	1	754	104
sgTGGT1_201800_2	TGGT1_201800	877	20	1245	0	702	1	688	3	856	0	742	17	1036	0	1142	0	1055	25	853	0	1165	0	704	0
sgTGGT1_201800_3	TGGT1_201800	153	7	83	0	119	0	121	0	42	0	112	0	100	0	86	0	63	1	69	0	23	1	64	0
sgTGGT1_201800_4	TGGT1_201800	556	0	775	0	438	0	476	634	600	0	549	0	720	0	727	0	710	0	600	0	874	10	499	9
sgTGGT1_201800_5	TGGT1_201800	373	27	406	382	328	35	293	233	288	0	304	3	393	0	480	170	402	76	336	0	275	415	330	0
sgTGGT1_201800_6	TGGT1_201800	929	235	1257	18	772	13	733	0	1108	0	796	0	1251	1	1417	0	1135	0	962	0	1384	0	864	0
sgTGGT1_201800_7	TGGT1_201800	199	19	188	7	153	0	120	0	120	0	170	52	178	0	152	0	189	13	182	0	141	11	127	0
sgTGGT1_201800_8	TGGT1_201800	584	0	909	114	480	0	541	0	845	0	659	0	910	0	1048	0	888	0	698	0	1136	0	586	0
sgTGGT1_201800_9	TGGT1_201800	0	0	0	0	0	0	0	0	0	0	0	0	0	0	0	0	0	0	0	0	0	0	0	0
sgTGGT1_201810_1	TGGT1_201810	802	122	846	1465	677	832	647	536	497	330	673	943	779	0	840	0	724	289	621	584	569	1158	553	681
sgTGGT1_201810_10	TGGT1_201810	567	36	957	239	467	643	489	380	792	0	504	267	852	3280	928	2820	864	29	672	1261	1165	129	584	586
sgTGGT1_201810_2	TGGT1_201810	188	0	149	242	148	68	123	270	54	0	114	355	121	498	139	7	130	367	64	196	65	32	114	13
sgTGGT1_201810_3	TGGT1_201810	1386	2250	1641	5541	1157	1531	1083	5423	1228	1793	1250	4315	1715	3670	1833	6869	1659	6231	1267	2204	1346	4612	1136	4274
sgTGGT1_201810_4	TGGT1_201810	739	13	932	1586	571	613	589	676	705	2928	693	1073	989	734	1063	103	925	1669	708	0	954	2462	645	806
sgTGGT1_201810_5	TGGT1_201810	537	94	642	13	445	0	462	12	434	378	459	400	614	7	645	846	622	147	387	0	484	2160	450	407
sgTGGT1_201810_6	TGGT1_201810	0	0	0	0	0	0	0	0	0	0	0	0	0	0	0	0	0	0	0	0	0	0	0	0
sgTGGT1_201810_7	TGGT1_201810	1337	1433	1488	1910	1105	2745	1071	1658	829	1933	1151	2215	1372	1641	1462	1825	1306	1430	911	2596	1008	1297	1000	1327
sgTGGT1_201810_8	TGGT1_201810	243	0	222	0	198	0	193	0	108	0	162	0	163	0	169	0	190	0	164	0	114	0	140	0
sgTGGT1_201810_9	TGGT1_201810	857	7	924	0	683	0	561	0	469	0	762	9	789	0	781	72	715	0	664	0	532	1	551	15
sgTGGT1_201820_1	TGGT1_201820	251	7	263	563	195	186	237	36	161	23	219	111	284	802	281	569	290	625	213	2287	180	0	144	46
sgTGGT1_201820_10	TGGT1_201820	126	0	148	0	116	0	119	0	126	0	135	0	161	0	155	0	166	0	124	0	199	0	109	0
sgTGGT1_201820_2	TGGT1_201820	877	0	1005	5	718	0	672	0	557	0	729	0	844	23	949	0	790	0	657	0	799	0	573	0
sgTGGT1_201820_3	TGGT1_201820	434	71	449	1439	376	447	369	86	232	1322	311	34	418	888	414	211	389	840	310	40	311	73	282	58
sgTGGT1_201820_4	TGGT1_201820	198	23	205	0	142	0	125	0	126	23	122	47	195	0	219	0	173	210	167	0	133	52	128	0
sgTGGT1_201820_5	TGGT1_201820	216	286	280	324	190	30	188	70	209	0	233	553	244	0	268	66	281	0	185	0	223	852	175	188
sgTGGT1_201820_6	TGGT1_201820	412	4	243	10	304	0	276	212	123	1	286	183	249	573	294	267	246	628	164	0	77	449	242	158
sgTGGT1_201820_7	TGGT1_201820	382	0	326	401	293	60	278	472	289	0	314	384	395	1361	390	41	362	1006	219	0	250	319	254	574
sgTGGT1_201820_8	TGGT1_201820	143	403	149	0	112	0	121	17	69	0	92	0	100	13	146	0	96	54	93	799	79	173	84	21
sgTGGT1_201820_9	TGGT1_201820	263	157	279	979	254	1032	214	0	173	186	249	932	263	0	306	364	265	331	182	5	171	163	173	92
sgTGGT1_201830_1	TGGT1_201830	280	0	238	0	213	34	172	0	109	0	250	0	216	0	223	0	241	0	194	0	142	0	178	0
sgTGGT1_201830_10	TGGT1_201830	400	16	506	0	364	0	305	0	388	0	394	0	478	0	539	1	499	0	454	0	465	0	323	0
sgTGGT1_201830_2	TGGT1_201830	803	32	1205	4	673	0	694	34	1115	0	838	0	1151	0	1402	0	1158	0	1032	0	1404	0	850	0
sgTGGT1_201830_3	TGGT1_201830	140	0	97	56	92	323	94	75	53	0	125	235	94	0	85	120	86	22	84	0	68	43	75	836
sgTGGT1_201830_4	TGGT1_201830	749	0	1128	0	714	0	661	15	823	0	799	12	1115	0	1149	0	1031	0	966	0	1061	0	712	0
sgTGGT1_201830_5	TGGT1_201830	50	0	50	25	31	53	36	0	14	0	42	96	29	0	25	8	28	424	30	0	14	0	14	116
sgTGGT1_201830_6	TGGT1_201830	116	0	106	95	99	0	89	0	60	0	61	0	102	0	107	0	104	465	81	0	79	0	80	0
sgTGGT1_201830_7	TGGT1_201830	334	0	380	0	318	0	275	0	189	0	292	0	321	0	377	0	356	315	314	0	214	47	221	0
sgTGGT1_201830_8	TGGT1_201830	707	485	715	43	555	191	506	271	459	764	539	357	670	271	672	266	698	387	509	152	521	171	522	14
sgTGGT1_201830_9	TGGT1_201830	172	0	142	0	136	0	117	41	76	0	111	0	133	0	157	0	123	0	112	106	57	0	104	0
sgTGGT1_201840_1	TGGT1_201840	579	227	308	930	392	527	385	378	108	9	337	1076	272	295	327	362	287	2354	181	31	74	1275	247	396
sgTGGT1_201840_10	TGGT1_201840	315	340	440	901	265	0	277	500	312	0	305	529	399	12	444	9	368	1138	333	473	363	345	280	287
sgTGGT1_201840_2	TGGT1_201840	2254	16	2479	37	1845	0	1860	35	1673	55	2039	0	2327	190	2699	0	2224	62	1793	19	1705	0	1729	14
sgTGGT1_201840_3	TGGT1_201840	751	57	714	1548	510	2882	526	1127	427	23	660	811	646	13	722	1589	705	1847	529	1548	464	728	510	1563
sgTGGT1_201840_4	TGGT1_201840	267	5	291	777	195	182	231	0	165	2	234	95	263	0	262	33	261	351	203	0	220	357	175	362
sgTGGT1_201840_5	TGGT1_201840	682	60	211	270	502	23	412	532	104	69	453	375	254	1	275	58	254	240	191	104	45	489	243	448
sgTGGT1_201840_6	TGGT1_201840	1147	2739	1540	709	954	5605	923	180	1451	881	1001	1263	1661	1038	1846	1305	1509	3567	1424	2368	1767	2567	1074	910
sgTGGT1_201840_7	TGGT1_201840	785	246	899	2376	572	3514	587	2072	614	1727	751	1509	866	4951	899	2104	767	984	682	11	700	1863	561	557
sgTGGT1_201840_8	TGGT1_201840	335	2767	502	180	290	429	280	310	368	17	292	316	407	24	485	209	410	352	315	0	496	1102	318	1102
sgTGGT1_201840_9	TGGT1_201840	441	99	514	0	348	338	347	307	322	0	378	652	491	0	530	378	480	876	297	11	351	199	356	486
sgTGGT1_201850_1	TGGT1_201850	124	260	143	202	118	0	145	0	83	0	117	4	148	0	177	0	141	966	102	0	100	477	122	0
sgTGGT1_201850_10	TGGT1_201850	1737	2168	2392	4291	1392	2853	1432	1180	1973	3051	1619	6386	2326	1619	2518	5816	2263	10568	1797	79	2573	4288	1643	3112
sgTGGT1_201850_2	TGGT1_201850	136	0	98	559	96	0	79	0	53	0	73	247	96	0	68	0	102	198	91	0	50	0	55	11
sgTGGT1_201850_3	TGGT1_201850	1238	703	916	1093	852	861	855	2761	363	412	834	1597	829	2547	899	616	744	3123	535	982	314	3235	676	1769
sgTGGT1_201850_4	TGGT1_201850	512	613	712	1066	468	3198	438	1923	486	482	504	1535	670	3	734	1109	638	4195	526	2369	694	644	416	683
sgTGGT1_201850_5	TGGT1_201850	265	264	403	648	224	929	260	326	301	708	294	442	347	273	426	2103	342	1563	333	1	375	14	253	42
sgTGGT1_201850_6	TGGT1_201850	258	689	271	1122	232	888	209	509	160	0	211	699	256	2134	309	2194	275	2313	193	0	207	1280	207	275
sgTGGT1_201850_7	TGGT1_201850	365	0	529	361	315	214	249	300	451	0	359	593	500	93	555	2776	499	1220	363	649	706	139	330	771
sgTGGT1_201850_8	TGGT1_201850	225	12	261	0	219	90	189	0	147	0	249	5	258	0	307	0	245	0	237	0	219	1208	187	27
sgTGGT1_201850_9	TGGT1_201850	1079	1742	1264	86	871	686	847	484	759	84	920	803	1107	951	1169	429	1089	115	809	0	809	274	887	426
sgTGGT1_201860_1	TGGT1_201860	496	154	622	442	391	809	353	543	363	329	451	861	515	517	509	1113	538	1190	381	1303	443	1351	387	1701
sgTGGT1_201860_10	TGGT1_201860	2994	426	2747	777	2387	887	2268	349	1299	185	2638	1267	2423	2059	2318	317	2259	3621	1704	545	1508	94	1880	101
sgTGGT1_201860_2	TGGT1_201860	1239	5007	1444	2713	1078	1999	1054	1701	1009	1462	1122	3110	1399	6788	1488	5077	1432	6678	1073	1	994	2576	1097	2911
sgTGGT1_201860_3	TGGT1_201860	166	494	208	459	119	363	116	2162	111	13	168	615	158	23	168	0	179	74	90	0	180	1109	120	792
sgTGGT1_201860_4	TGGT1_201860	392	2260	485	1522	334	5000	303	2022	336	610	364	1074	452	62	436	832	392	3865	363	114	409	507	325	1613
sgTGGT1_201860_5	TGGT1_201860	716	570	643	1043	533	907	522	95	400	1202	570	203	619	0	626	299	571	0	468	0	426	117	460	1059
sgTGGT1_201860_6	TGGT1_201860	355	29	569	1206	351	482	343	0	469	1923	410	1359	558	5	614	834	563	2125	378	16	590	843	360	228
sgTGGT1_201860_7	TGGT1_201860	960	6393	1376	3179	861	5359	805	5985	968	4283	925	3747	1276	2421	1348	4367	1338	14365	877	1742	1291	5553	807	1688
sgTGGT1_201860_8	TGGT1_201860	515	2264	530	1730	365	317	415	1876	342	223	439	3163	508	0	510	561	471	2672	275	3652	362	360	366	2361
sgTGGT1_201860_9	TGGT1_201860	285	2607	280	290	221	1588	225	17	142	750	151	182	239	2259	235	2184	225	523	213	0	196	148	197	1301
sgTGGT1_201870_1	TGGT1_201870	161	0	113	0	120	0	109	152	41	0	145	42	87	1	89	130	75	11	57	0	31	0	72	30
sgTGGT1_201870_10	TGGT1_201870	398	325	380	1735	317	129	300	319	232	158	296	340	387	2	369	1052	351	192	217	77	306	0	285	10
sgTGGT1_201870_2	TGGT1_201870	329	182	487	18	291	29	278	18	412	0	299	0	484	0	535	24	442	95	399	0	483	0	278	0
sgTGGT1_201870_3	TGGT1_201870	818	0	1028	207	735	343	663	151	711	0	793	375	1047	0	1140	440	984	1150	736	0	892	37	682	343
sgTGGT1_201870_4	TGGT1_201870	539	24	663	1	446	0	473	133	465	0	504	0	663	0	713	105	603	48	443	0	579	19	467	5
sgTGGT1_201870_5	TGGT1_201870	793	52	1011	0	631	1464	675	475	633	997	643	722	972	0	1007	22	933	757	699	44	893	195	627	630
sgTGGT1_201870_6	TGGT1_201870	326	104	293	777	279	145	250	0	177	0	305	440	316	421	364	173	318	63	261	2198	193	11	233	456
sgTGGT1_201870_7	TGGT1_201870	301	38	317	184	266	1923	231	295	151	0	250	125	277	1	275	354	249	77	184	1	142	158	204	1011
sgTGGT1_201870_8	TGGT1_201870	338	336	266	1000	286	11	209	225	145	20	299	872	304	491	306	785	251	1160	183	2937	115	623	224	381
sgTGGT1_201870_9	TGGT1_201870	443	11	450	141	336	245	325	201	289	1104	302	798	475	2134	426	449	382	1239	283	312	428	1629	275	141
sgTGGT1_201880_1	TGGT1_201880	735	23	788	0	624	0	588	19	447	12	669	0	766	0	878	1	706	0	531	0	562	0	547	0
sgTGGT1_201880_10	TGGT1_201880	321	0	372	8	301	0	255	18	235	0	270	44	317	0	370	0	313	0	296	0	282	0	224	0
sgTGGT1_201880_2	TGGT1_201880	483	0	473	0	398	0	353	0	255	65	358	0	419	0	422	0	412	1	286	0	341	0	296	0
sgTGGT1_201880_3	TGGT1_201880	296	0	270	7	225	0	206	0	185	0	212	0	296	0	302	0	273	0	223	0	226	0	234	0
sgTGGT1_201880_4	TGGT1_201880	829	127	946	269	667	962	644	93	592	33	736	96	914	105	1048	11	925	0	674	726	703	9	610	876
sgTGGT1_201880_5	TGGT1_201880	1265	0	1447	1	1052	0	1029	0	1014	0	1069	2	1421	1	1704	0	1404	0	1055	0	1019	0	1026	53
sgTGGT1_201880_6	TGGT1_201880	568	8	780	0	481	0	488	20	628	0	603	1	778	0	927	0	693	0	493	0	709	0	500	525
sgTGGT1_201880_7	TGGT1_201880	1692	30	1611	0	1263	17	1212	0	845	8	1275	6	1474	0	1455	0	1444	3	1213	1	1002	0	1110	0
sgTGGT1_201880_8	TGGT1_201880	408	42	555	0	342	104	308	616	296	34	376	181	494	75	445	241	449	187	383	115	407	70	339	686
sgTGGT1_201880_9	TGGT1_201880	273	0	210	0	184	0	172	97	85	0	182	0	172	0	194	0	165	42	144	0	97	0	132	0
sgTGGT1_201890_1	TGGT1_201890	81	327	95	0	91	0	66	0	63	74	85	22	104	0	103	0	107	12	59	0	74	0	76	2
sgTGGT1_201890_10	TGGT1_201890	175	0	136	0	122	4	119	0	78	0	125	0	117	0	111	0	142	0	71	0	69	0	113	0
sgTGGT1_201890_2	TGGT1_201890	892	1814	936	1319	683	1519	676	209	482	777	698	731	806	350	884	2767	832	1501	643	0	576	1476	616	651
sgTGGT1_201890_3	TGGT1_201890	639	46	801	925	529	1166	514	640	640	1967	567	2087	767	3025	857	1348	765	3721	548	9414	630	885	511	1102
sgTGGT1_201890_4	TGGT1_201890	568	1282	679	1322	458	24	394	12	452	0	498	1574	644	0	672	2785	657	1738	563	0	711	1367	521	132
sgTGGT1_201890_5	TGGT1_201890	216	0	132	210	150	222	156	1440	66	1226	172	816	142	0	188	6	122	109	88	0	49	58	116	841
sgTGGT1_201890_6	TGGT1_201890	220	0	132	0	136	306	143	0	59	39	115	93	125	2	125	68	123	0	106	656	52	162	131	1001
sgTGGT1_201890_7	TGGT1_201890	660	97	593	0	463	24	482	58	338	339	494	37	525	72	576	0	540	193	449	2910	358	0	441	30
sgTGGT1_201890_8	TGGT1_201890	238	59	227	288	196	0	169	40	152	3	173	99	223	12	225	111	200	30	149	13	210	0	175	402
sgTGGT1_201890_9	TGGT1_201890	269	102	225	166	212	637	197	455	75	0	200	204	212	0	184	190	178	36	147	5	116	96	130	0
sgTGGT1_201895_1	TGGT1_201895	584	185	648	117	451	155	467	3186	330	146	533	469	535	91	524	1362	549	1068	413	1464	400	747	376	2335
sgTGGT1_201895_10	TGGT1_201895	332	638	345	282	273	371	259	9	173	0	268	344	277	0	293	177	272	992	306	0	255	2563	231	543
sgTGGT1_201895_2	TGGT1_201895	652	2052	853	700	537	2047	572	1071	616	1288	571	1579	762	4829	823	1197	753	1560	666	1812	854	606	561	1559
sgTGGT1_201895_3	TGGT1_201895	190	31	172	88	178	673	144	70	68	2377	159	186	141	0	114	222	133	159	129	0	76	0	135	725
sgTGGT1_201895_4	TGGT1_201895	259	0	243	0	184	0	172	0	101	0	218	2	160	1	182	0	182	0	132	0	140	0	150	0
sgTGGT1_201895_5	TGGT1_201895	150	4	164	1142	123	197	119	555	96	0	123	0	119	1	153	0	140	1745	119	0	98	1129	113	125
sgTGGT1_201895_6	TGGT1_201895	148	0	120	38	104	0	93	0	52	18	102	322	137	0	104	213	94	0	76	4093	64	0	103	0
sgTGGT1_201895_7	TGGT1_201895	407	0	341	302	325	840	318	1263	195	821	366	472	350	3421	370	96	313	604	209	1	160	906	257	770
sgTGGT1_201895_8	TGGT1_201895	1282	948	1436	864	991	1759	999	350	911	5352	1023	1174	1399	7183	1457	3824	1270	3637	886	3	982	1120	942	2429
sgTGGT1_201895_9	TGGT1_201895	1632	1540	1885	3638	1429	1274	1377	303	1207	100	1444	415	1804	604	1906	2230	1790	4964	1383	6018	1357	1522	1390	1137
sgTGGT1_201900_1	TGGT1_201900	278	0	329	389	235	0	213	13	174	6	247	0	289	7	283	330	265	0	189	0	255	0	219	0
sgTGGT1_201900_10	TGGT1_201900	1904	29	1408	0	1301	115	1282	0	666	36	1480	29	1290	0	1320	0	1285	0	916	65	635	15	984	0
sgTGGT1_201900_2	TGGT1_201900	341	5	270	2	283	0	227	0	100	5	270	6	237	0	266	0	241	0	174	0	99	1	211	3
sgTGGT1_201900_3	TGGT1_201900	471	0	641	146	423	141	408	0	448	187	383	436	621	467	614	0	576	141	477	147	530	533	394	86
sgTGGT1_201900_4	TGGT1_201900	517	0	584	11	430	30	469	45	358	13	472	41	548	6	557	184	583	75	427	100	375	35	401	5
sgTGGT1_201900_5	TGGT1_201900	778	9	729	17	683	0	582	12	388	8	631	9	640	164	678	0	605	11	544	0	417	248	477	29
sgTGGT1_201900_6	TGGT1_201900	285	0	390	0	242	0	244	0	246	0	238	0	339	0	376	0	360	0	294	0	299	0	226	0
sgTGGT1_201900_7	TGGT1_201900	630	24	673	0	490	0	488	0	408	0	419	0	628	0	627	0	628	0	437	0	434	0	385	16
sgTGGT1_201900_8	TGGT1_201900	498	1012	456	28	390	30	371	0	263	1	469	14	450	25	468	0	429	19	292	1	272	8	331	0
sgTGGT1_201900_9	TGGT1_201900	632	9	776	0	507	0	517	0	541	0	600	0	787	11	842	0	741	0	562	0	746	0	513	0
sgTGGT1_202010_1	TGGT1_202010	617	384	636	85	488	44	506	440	402	41	500	345	666	784	690	21	618	12	513	109	390	722	497	12
sgTGGT1_202010_10	TGGT1_202010	1151	1362	1474	3343	1021	4655	974	3549	1117	1093	1087	1871	1322	4539	1422	4598	1378	8708	976	3937	1369	1317	966	6142
sgTGGT1_202010_2	TGGT1_202010	616	1379	954	1311	513	1469	525	467	766	186	623	248	853	0	933	1102	852	115	747	14	1062	12	577	448
sgTGGT1_202010_3	TGGT1_202010	250	72	300	0	204	707	197	550	213	0	199	78	283	2635	337	0	294	870	214	0	240	0	238	485
sgTGGT1_202010_4	TGGT1_202010	861	5	1216	0	784	0	782	16	929	0	842	2	1164	0	1242	0	1138	0	884	0	1187	16	764	48
sgTGGT1_202010_5	TGGT1_202010	705	922	682	153	534	1837	550	152	387	451	596	540	620	219	649	1840	573	1071	426	0	458	114	443	399
sgTGGT1_202010_6	TGGT1_202010	266	223	335	1086	223	794	241	0	205	0	216	493	290	0	287	627	293	1088	259	0	293	1	198	290
sgTGGT1_202010_7	TGGT1_202010	1034	4391	1570	650	918	1271	931	1650	1236	4448	965	1801	1518	59	1795	2412	1486	4583	1220	1	1620	1606	1132	101
sgTGGT1_202010_8	TGGT1_202010	261	14	237	1154	184	334	197	1145	126	240	233	58	215	359	235	679	201	886	130	0	180	520	163	534
sgTGGT1_202010_9	TGGT1_202010	310	18	270	69	291	1	231	0	110	0	225	24	237	0	270	20	216	0	126	0	99	0	191	48
sgTGGT1_202020_1	TGGT1_202020	1847	713	2319	4614	1555	3775	1437	2529	1533	142	1579	3921	2163	0	2400	1496	2068	6267	1593	1	1807	2256	1641	4671
sgTGGT1_202020_10	TGGT1_202020	144	61	146	1464	114	187	83	0	83	8	139	144	126	0	117	538	135	1459	115	0	124	37	102	209
sgTGGT1_202020_2	TGGT1_202020	711	44	767	487	585	2602	530	489	527	0	624	769	728	2074	855	369	756	3881	511	0	522	713	569	1183
sgTGGT1_202020_3	TGGT1_202020	1331	1251	1139	2800	1055	1064	1034	734	567	1568	1027	2442	1100	1181	1173	1889	1053	3303	694	7901	493	3388	873	5745
sgTGGT1_202020_4	TGGT1_202020	210	0	231	448	182	0	176	250	143	194	168	629	238	72	196	841	206	761	155	0	164	627	169	1688
sgTGGT1_202020_5	TGGT1_202020	418	28	414	255	321	532	305	309	200	0	367	34	354	0	325	617	404	12	266	0	269	1	269	66
sgTGGT1_202020_6	TGGT1_202020	373	100	322	844	294	851	260	298	158	365	300	330	298	136	332	1515	301	1642	202	0	199	644	254	414
sgTGGT1_202020_7	TGGT1_202020	578	164	749	736	480	626	446	124	537	18	590	714	654	0	672	1047	660	1897	519	0	633	1496	437	60
sgTGGT1_202020_8	TGGT1_202020	276	12	269	3000	223	1	198	42	110	1062	213	1349	220	1775	246	535	254	1881	143	66	118	638	184	157
sgTGGT1_202020_9	TGGT1_202020	1071	3267	1102	3455	875	3137	860	2654	542	1151	907	1377	999	6332	1013	6477	992	1276	703	22	615	3325	768	2002
sgTGGT1_202025_1	TGGT1_202025	210	117	221	89	161	335	159	0	130	8	197	11	211	0	245	75	226	11	143	0	125	1145	147	96
sgTGGT1_202025_10	TGGT1_202025	547	0	617	316	481	0	406	154	366	46	527	122	595	82	583	36	454	402	416	0	435	24	448	0
sgTGGT1_202025_2	TGGT1_202025	316	11	324	208	232	0	237	0	171	215	247	14	274	0	272	0	236	45	232	1465	218	126	199	31
sgTGGT1_202025_3	TGGT1_202025	225	0	166	0	238	0	179	0	83	0	168	19	183	0	173	0	164	7	105	0	81	96	134	1
sgTGGT1_202025_4	TGGT1_202025	434	0	458	2	329	261	359	285	344	6	370	178	469	7	519	0	423	125	345	347	428	124	328	0
sgTGGT1_202025_5	TGGT1_202025	1243	482	1147	1360	938	1013	946	978	714	805	1085	1129	1153	1828	1265	667	1128	2197	754	573	698	1763	927	1041
sgTGGT1_202025_6	TGGT1_202025	1189	79	1569	330	1019	0	1005	0	1310	445	1078	1060	1610	2	1734	376	1614	514	1441	949	1676	308	1021	573
sgTGGT1_202025_7	TGGT1_202025	568	274	427	847	396	284	377	956	172	2067	466	652	429	275	454	918	387	18	264	24	190	1321	326	512
sgTGGT1_202025_8	TGGT1_202025	784	3134	1035	1690	640	4235	579	346	785	88	800	554	949	483	1071	2022	909	3026	707	3	920	815	710	856
sgTGGT1_202025_9	TGGT1_202025	662	0	787	53	532	610	563	452	486	443	532	706	797	2	842	644	734	280	541	36	507	317	534	116
sgTGGT1_202030_1	TGGT1_202030	391	0	279	1547	300	481	256	566	121	3	271	387	270	0	289	533	257	674	158	443	115	257	208	1066
sgTGGT1_202030_10	TGGT1_202030	464	1659	518	2157	471	247	401	548	289	0	403	640	509	1350	542	1786	486	443	335	0	302	1670	343	1046
sgTGGT1_202030_2	TGGT1_202030	245	1245	262	1348	193	653	185	1362	155	0	184	348	222	0	248	904	256	2991	243	807	179	1481	198	100
sgTGGT1_202030_3	TGGT1_202030	245	13	259	830	176	103	160	33	183	1195	167	229	279	1629	317	164	303	2244	235	413	268	636	193	1877
sgTGGT1_202030_4	TGGT1_202030	245	497	228	494	171	1415	146	0	114	126	149	940	217	71	189	629	164	12	142	2610	114	115	141	878
sgTGGT1_202030_5	TGGT1_202030	88	0	135	1	89	0	75	2	73	0	108	0	101	0	105	0	98	0	84	11	68	84	81	3
sgTGGT1_202030_6	TGGT1_202030	495	105	520	385	408	804	430	843	300	6	463	386	501	848	509	23	505	4436	411	37	430	1966	371	338
sgTGGT1_202030_7	TGGT1_202030	749	182	468	78	546	167	564	159	223	481	480	157	482	331	516	437	474	89	296	11	197	24	354	201
sgTGGT1_202030_8	TGGT1_202030	539	0	637	1145	451	633	428	0	381	0	421	285	541	177	592	60	573	83	471	14	564	1	372	0
sgTGGT1_202030_9	TGGT1_202030	203	0	184	172	127	323	141	68	76	992	127	491	152	434	110	247	139	13	114	7	96	301	120	0
sgTGGT1_202040_1	TGGT1_202040	181	335	194	61	150	37	156	304	110	4	137	144	182	231	146	123	194	1014	134	0	137	3	115	71
sgTGGT1_202040_10	TGGT1_202040	261	0	233	34	232	358	188	0	128	12	266	134	240	0	213	1483	208	55	158	2653	135	888	165	339
sgTGGT1_202040_2	TGGT1_202040	373	17	265	763	281	166	291	56	120	475	270	284	235	410	242	661	236	3429	203	768	143	598	207	23
sgTGGT1_202040_3	TGGT1_202040	558	1085	554	1010	401	22	420	0	305	0	491	31	457	12	489	18	406	20	340	0	337	617	389	0
sgTGGT1_202040_4	TGGT1_202040	663	361	764	1121	538	151	514	1176	488	184	543	901	712	837	695	145	657	95	495	0	569	757	490	1997
sgTGGT1_202040_5	TGGT1_202040	702	4	587	392	497	3	509	225	326	1365	557	877	572	0	684	30	568	754	318	9	254	164	432	1016
sgTGGT1_202040_6	TGGT1_202040	738	35	971	2257	582	516	579	1486	756	64	695	858	959	19	1003	557	868	3081	620	0	870	349	621	1393
sgTGGT1_202040_7	TGGT1_202040	394	0	450	346	319	552	289	292	293	529	302	844	436	121	416	13	394	362	360	0	411	390	299	479
sgTGGT1_202040_8	TGGT1_202040	238	0	288	220	234	23	199	0	153	23	223	15	245	10	279	0	263	1	203	0	190	2	197	171
sgTGGT1_202040_9	TGGT1_202040	456	81	584	56	361	157	367	12	417	0	399	0	588	4	539	359	506	57	408	0	607	329	393	86
sgTGGT1_202050_1	TGGT1_202050	656	30	944	0	629	0	640	183	687	0	601	28	909	0	958	82	843	42	592	0	860	1	605	27
sgTGGT1_202050_10	TGGT1_202050	782	383	993	404	604	183	633	0	616	0	625	489	908	0	851	2224	831	842	771	0	838	480	661	221
sgTGGT1_202050_2	TGGT1_202050	177	0	182	0	181	14	154	0	118	2	144	23	212	0	206	0	180	0	135	0	96	0	144	10
sgTGGT1_202050_3	TGGT1_202050	1056	3512	1044	2907	838	3351	867	1053	594	2391	828	3073	1024	14985	905	1963	957	7294	727	158	752	5020	704	2294
sgTGGT1_202050_4	TGGT1_202050	128	0	185	0	137	991	111	171	113	1541	148	440	146	1872	149	301	168	74	80	0	142	600	104	0
sgTGGT1_202050_5	TGGT1_202050	347	0	289	257	262	23	268	9	160	1	308	0	262	840	282	36	263	0	260	0	128	11	192	58
sgTGGT1_202050_6	TGGT1_202050	267	5010	386	1338	238	274	241	855	321	829	250	597	378	0	337	1009	324	4338	295	0	447	729	237	1105
sgTGGT1_202050_7	TGGT1_202050	335	0	634	28	305	120	339	1416	496	0	322	46	548	0	584	0	535	117	442	260	672	175	354	13
sgTGGT1_202050_8	TGGT1_202050	398	565	283	1986	318	774	303	1259	183	9	281	524	283	2983	324	2651	327	4171	227	171	116	681	237	1254
sgTGGT1_202050_9	TGGT1_202050	458	349	575	2207	418	556	402	2703	449	3487	420	1287	592	349	634	2084	534	4465	433	2445	411	753	439	1180
sgTGGT1_202065_1	TGGT1_202065	363	19	419	425	320	87	329	1154	230	0	301	398	374	0	395	551	372	347	287	0	294	555	323	230
sgTGGT1_202065_10	TGGT1_202065	2560	770	4447	1663	2221	2646	2375	4106	5029	593	2521	3488	4485	303	5560	1230	4619	7838	3715	816	6765	1697	3021	1852
sgTGGT1_202065_2	TGGT1_202065	1053	519	1241	1824	918	1011	849	912	904	758	1022	1452	1227	207	1401	1261	1141	721	913	655	901	1237	834	804
sgTGGT1_202065_3	TGGT1_202065	296	70	208	18	222	5	196	7	142	313	266	90	249	0	266	154	241	414	172	0	151	0	198	133
sgTGGT1_202065_4	TGGT1_202065	585	15	827	409	509	316	527	288	784	145	511	579	902	0	959	247	790	904	642	0	851	74	662	30
sgTGGT1_202065_5	TGGT1_202065	257	114	244	0	221	84	178	22	137	110	222	44	247	0	263	884	258	67	157	0	109	0	177	35
sgTGGT1_202065_6	TGGT1_202065	167	182	181	8	138	167	126	0	114	138	170	24	166	0	163	21	157	7	127	0	137	8	136	85
sgTGGT1_202065_7	TGGT1_202065	227	471	373	459	193	426	198	0	234	0	246	245	302	85	312	285	302	4	254	0	303	23	246	158
sgTGGT1_202065_8	TGGT1_202065	1347	2551	1698	5543	1040	3795	1149	1078	1598	419	1148	3108	1739	4335	1857	6072	1707	5008	1446	1790	1858	5300	1148	3977
sgTGGT1_202065_9	TGGT1_202065	1036	443	903	322	848	304	762	129	507	185	808	118	905	713	897	59	849	620	670	71	485	1043	675	686
sgTGGT1_202070_1	TGGT1_202070	202	33	197	0	165	0	182	0	105	0	127	0	210	0	231	0	196	0	109	0	119	0	140	0
sgTGGT1_202070_10	TGGT1_202070	2299	19	2324	0	1920	0	1894	84	1488	12	1912	0	2333	0	2450	2	2112	24	1684	0	1704	0	1657	0
sgTGGT1_202070_2	TGGT1_202070	169	0	168	0	194	0	147	0	67	0	185	0	154	0	126	0	145	0	120	0	86	0	88	0
sgTGGT1_202070_3	TGGT1_202070	85	0	89	0	74	0	65	0	44	0	72	1	75	0	92	0	79	0	56	0	70	0	70	0
sgTGGT1_202070_4	TGGT1_202070	308	0	505	0	241	0	198	0	333	1	291	0	430	0	433	0	424	0	319	0	411	0	305	0
sgTGGT1_202070_5	TGGT1_202070	2871	0	2997	1	2375	1	2222	21	1988	0	2330	73	2954	0	3360	0	2701	28	2025	0	1905	6	2119	62
sgTGGT1_202070_6	TGGT1_202070	912	168	882	90	710	36	670	244	540	58	654	247	815	9	858	691	832	244	608	0	714	363	590	242
sgTGGT1_202070_7	TGGT1_202070	700	48	698	469	617	490	568	400	390	231	622	473	702	557	680	339	659	1844	454	0	384	413	530	9
sgTGGT1_202070_8	TGGT1_202070	694	0	701	132	533	220	514	115	396	223	490	96	631	640	633	450	552	647	507	965	421	803	368	365
sgTGGT1_202070_9	TGGT1_202070	66	0	118	0	60	0	67	0	84	0	63	0	103	0	91	0	84	0	42	0	73	0	48	0
sgTGGT1_202080_1	TGGT1_202080	580	9	447	0	436	6	392	27	206	0	479	14	423	0	431	0	390	13	261	0	188	0	338	0
sgTGGT1_202080_10	TGGT1_202080	273	6	289	0	219	9	211	0	166	10	254	0	242	0	263	0	250	31	194	4	179	0	202	0
sgTGGT1_202080_2	TGGT1_202080	879	0	865	0	673	0	663	2	526	0	627	0	825	0	949	0	796	0	575	0	552	0	553	0
sgTGGT1_202080_3	TGGT1_202080	306	0	394	23	274	0	234	0	236	0	260	1	330	0	315	0	306	0	230	0	215	0	189	0
sgTGGT1_202080_4	TGGT1_202080	201	0	119	0	138	0	124	19	43	0	160	0	89	0	99	0	93	0	86	0	50	0	90	0
sgTGGT1_202080_5	TGGT1_202080	513	14	494	32	393	0	411	941	361	149	436	27	514	44	537	0	473	11	343	0	390	11	368	144
sgTGGT1_202080_6	TGGT1_202080	213	0	210	235	161	0	171	0	95	0	188	0	178	0	173	0	161	0	117	0	119	0	128	0
sgTGGT1_202080_7	TGGT1_202080	719	0	797	0	616	0	609	12	532	1	583	0	771	11	842	0	748	0	591	0	628	0	573	0
sgTGGT1_202080_8	TGGT1_202080	374	0	490	0	330	16	338	66	274	0	322	0	406	0	418	0	452	0	361	6	345	0	332	0
sgTGGT1_202080_9	TGGT1_202080	540	0	895	0	553	0	506	0	827	0	623	0	857	0	1088	0	905	0	733	0	1094	0	569	0
sgTGGT1_202090_1	TGGT1_202090	1568	2009	1718	3373	1301	3499	1258	2174	1240	1800	1385	2216	1735	1364	2097	2972	1720	2335	1252	2425	1249	3817	1219	3751
sgTGGT1_202090_10	TGGT1_202090	1831	3074	2926	1451	1542	3036	1531	1408	2472	1401	1781	4362	2726	1313	2939	5197	2714	9717	2363	1	3808	5192	1846	7960
sgTGGT1_202090_2	TGGT1_202090	805	124	1045	1261	712	210	620	626	675	469	801	896	961	5839	953	540	937	1347	639	7	958	1076	674	2960
sgTGGT1_202090_3	TGGT1_202090	871	4822	1151	3071	740	2730	714	1581	973	420	817	1504	1181	7497	1338	1838	1118	3410	839	177	1231	4089	794	3407
sgTGGT1_202090_4	TGGT1_202090	516	1090	436	749	436	705	413	1024	234	194	411	1830	416	1945	454	2158	400	3562	299	3666	256	363	276	683
sgTGGT1_202090_5	TGGT1_202090	1163	896	1605	2524	1058	1551	1028	1195	1233	267	977	2003	1562	2602	1783	5001	1417	7653	1186	3459	1627	3929	1143	686
sgTGGT1_202090_6	TGGT1_202090	187	29	171	848	154	898	127	360	96	219	140	579	158	6	153	85	156	419	120	34	111	1270	126	2758
sgTGGT1_202090_7	TGGT1_202090	527	15	584	143	461	343	408	3	342	0	468	212	525	3	578	571	525	1596	417	2	348	0	439	33
sgTGGT1_202090_8	TGGT1_202090	643	1085	810	1857	501	2134	536	1299	589	477	645	4507	796	1014	960	2072	753	8777	648	5070	777	1806	500	1800
sgTGGT1_202090_9	TGGT1_202090	330	65	379	55	267	79	271	75	176	693	292	579	318	1802	281	58	276	290	224	0	204	514	210	110
sgTGGT1_202100_1	TGGT1_202100	292	14	271	442	232	142	211	368	137	87	283	160	216	81	228	30	204	2818	207	15	181	1	177	0
sgTGGT1_202100_10	TGGT1_202100	464	1157	609	572	392	179	414	319	376	18	413	289	539	10	499	262	507	2807	381	0	484	959	342	511
sgTGGT1_202100_2	TGGT1_202100	91	0	85	0	88	0	74	0	35	14	80	13	82	0	72	0	73	0	42	0	43	0	59	45
sgTGGT1_202100_3	TGGT1_202100	163	0	108	0	108	93	94	1006	54	0	140	0	104	712	96	0	75	0	71	0	50	554	70	132
sgTGGT1_202100_4	TGGT1_202100	0	0	0	0	0	0	0	0	0	0	0	0	0	0	0	0	0	0	0	0	0	0	0	0
sgTGGT1_202100_5	TGGT1_202100	141	0	168	0	141	577	116	73	92	0	149	76	160	0	159	0	171	952	115	0	110	0	115	0
sgTGGT1_202100_6	TGGT1_202100	525	13	529	618	402	30	377	1523	299	1909	390	306	484	111	566	328	510	216	315	8344	279	1230	411	1828
sgTGGT1_202100_7	TGGT1_202100	1212	638	1357	1883	974	1155	927	702	740	1815	1104	2775	1238	1348	1261	4810	1250	1585	993	301	974	1992	911	1381
sgTGGT1_202100_8	TGGT1_202100	1302	887	1437	4756	1086	1471	1046	1157	885	2002	1112	2116	1396	397	1515	1975	1437	1074	1072	805	1064	2303	975	2972
sgTGGT1_202100_9	TGGT1_202100	798	811	794	1529	613	282	596	1719	492	1839	590	1391	811	1108	863	1796	738	1271	428	14	556	1156	641	351
sgTGGT1_202110_1	TGGT1_202110	269	0	215	77	204	165	210	0	104	1	209	286	199	1679	216	889	201	722	141	770	90	94	173	1226
sgTGGT1_202110_10	TGGT1_202110	1871	2357	2596	2486	1526	3540	1489	473	2039	1221	1743	5323	2455	2073	2821	5893	2338	5325	1738	3108	2788	2097	1630	4644
sgTGGT1_202110_2	TGGT1_202110	826	0	706	347	679	20	635	195	404	992	633	341	775	2284	967	1058	666	1924	542	2742	282	141	556	566
sgTGGT1_202110_3	TGGT1_202110	45	6	58	0	42	0	44	186	31	0	56	354	53	19	40	0	44	17	30	0	25	0	37	0
sgTGGT1_202110_4	TGGT1_202110	198	0	175	47	121	0	137	24	88	0	137	134	141	0	149	0	133	0	118	0	78	33	111	102
sgTGGT1_202110_5	TGGT1_202110	644	107	726	211	541	48	538	256	454	31	663	397	736	9	707	1100	647	292	507	0	513	392	550	46
sgTGGT1_202110_6	TGGT1_202110	264	0	244	0	189	0	204	0	132	0	218	0	219	0	243	142	229	410	196	0	153	0	152	0
sgTGGT1_202110_7	TGGT1_202110	510	76	575	609	428	700	441	845	276	39	504	468	535	19	552	1606	457	4439	363	0	343	325	401	1951
sgTGGT1_202110_8	TGGT1_202110	238	129	299	609	211	54	186	62	188	142	170	343	277	98	256	735	238	1075	201	3193	258	94	182	38
sgTGGT1_202110_9	TGGT1_202110	388	0	435	5	311	1	305	569	226	0	295	102	402	0	416	0	340	0	243	0	261	0	257	0
sgTGGT1_202120_1	TGGT1_202120	78	0	78	0	69	0	53	0	54	0	62	0	85	0	110	0	72	0	54	0	62	0	39	0
sgTGGT1_202120_10	TGGT1_202120	607	24	610	362	500	125	485	12	410	87	535	76	563	0	673	96	617	310	428	10	343	179	403	259
sgTGGT1_202120_2	TGGT1_202120	294	92	441	0	279	0	251	0	360	22	322	0	416	0	507	63	438	0	418	13	364	0	280	0
sgTGGT1_202120_3	TGGT1_202120	1639	173	1893	29	1326	1339	1299	202	1175	80	1332	182	1782	0	1715	99	1664	1731	1241	0	1550	1144	1161	273
sgTGGT1_202120_4	TGGT1_202120	252	0	254	0	212	0	214	0	162	0	225	9	260	0	254	15	247	0	180	1	144	53	192	0
sgTGGT1_202120_5	TGGT1_202120	295	0	307	0	228	0	206	0	164	0	279	0	263	0	278	0	206	0	165	0	194	0	220	0
sgTGGT1_202120_6	TGGT1_202120	582	29	547	0	486	0	434	0	318	0	475	0	535	0	620	1	485	0	394	0	354	0	392	0
sgTGGT1_202120_7	TGGT1_202120	1020	1	1136	1	836	0	783	35	696	0	997	170	1167	0	1170	321	1133	3145	942	0	858	40	834	304
sgTGGT1_202120_8	TGGT1_202120	958	0	1287	25	790	3	862	0	955	1	944	386	1238	8	1449	0	1276	1	892	0	1161	22	826	69
sgTGGT1_202120_9	TGGT1_202120	837	14	913	0	649	65	648	19	539	57	822	2	793	1620	840	113	814	95	614	0	669	2	591	306
sgTGGT1_202140_1	TGGT1_202140	639	0	579	754	482	253	457	1196	304	397	526	718	570	3507	629	602	563	860	408	192	273	1981	477	39
sgTGGT1_202140_10	TGGT1_202140	285	0	351	290	210	0	201	75	278	46	256	30	313	0	347	2771	304	0	184	0	290	31	209	489
sgTGGT1_202140_2	TGGT1_202140	775	1012	675	1280	559	566	609	30	386	468	679	440	688	0	676	2570	667	5842	489	385	374	2598	488	619
sgTGGT1_202140_3	TGGT1_202140	673	4	935	418	639	810	606	910	698	184	570	2919	898	723	897	1882	862	2555	621	5173	916	1358	588	1506
sgTGGT1_202140_4	TGGT1_202140	219	426	246	31	186	0	171	333	127	245	200	178	208	0	234	69	210	1328	136	0	147	124	191	260
sgTGGT1_202140_5	TGGT1_202140	654	97	577	1194	554	809	433	1481	282	3314	544	963	491	4575	539	1662	475	1459	405	5194	263	1991	421	1737
sgTGGT1_202140_6	TGGT1_202140	316	0	345	71	242	1754	268	1115	256	0	224	319	346	24	382	2363	354	2040	299	0	349	2235	238	739
sgTGGT1_202140_7	TGGT1_202140	647	707	785	844	562	1351	558	2595	671	230	643	1406	857	1306	959	126	754	2183	594	1714	671	1126	593	90
sgTGGT1_202140_8	TGGT1_202140	2210	189	2574	119	1763	1266	1797	405	1588	0	2056	468	2364	492	2557	163	2299	726	1786	130	1752	104	1740	55
sgTGGT1_202140_9	TGGT1_202140	505	1302	666	3	416	0	426	32	443	300	404	1148	586	0	593	89	607	182	381	0	551	0	414	18
sgTGGT1_202160_1	TGGT1_202160	571	0	491	0	456	0	414	0	223	0	474	0	492	0	466	0	432	0	368	0	276	0	379	0
sgTGGT1_202160_10	TGGT1_202160	710	51	815	110	557	200	521	492	628	1163	635	1417	744	735	818	809	774	1288	512	4676	669	528	527	1549
sgTGGT1_202160_2	TGGT1_202160	43	0	37	0	38	0	31	0	25	0	45	0	44	0	48	0	41	0	30	0	25	0	40	0
sgTGGT1_202160_3	TGGT1_202160	347	579	392	776	307	290	312	1606	232	0	316	985	389	197	415	1407	358	210	294	0	276	1310	315	1956
sgTGGT1_202160_4	TGGT1_202160	672	425	706	1161	518	243	517	609	382	438	586	1238	604	866	614	1998	643	1507	474	0	475	684	410	1475
sgTGGT1_202160_5	TGGT1_202160	366	1867	426	323	280	185	288	275	199	1	273	1844	340	49	431	577	399	2967	260	0	271	315	263	947
sgTGGT1_202160_6	TGGT1_202160	1392	37	1483	523	1110	47	1048	201	835	285	1222	242	1355	17	1332	76	1305	35	949	157	999	370	949	672
sgTGGT1_202160_7	TGGT1_202160	936	18	1051	599	814	527	792	611	745	0	883	141	1005	751	1164	72	991	1831	737	798	794	1158	762	809
sgTGGT1_202160_8	TGGT1_202160	1011	457	778	1192	788	441	698	146	419	222	697	133	777	0	859	102	751	3219	502	17	332	870	540	1366
sgTGGT1_202160_9	TGGT1_202160	3484	5472	4771	3709	2886	2014	3068	3509	4070	1500	3402	3697	4798	1529	5711	4466	4488	2579	3697	10151	5038	2953	3256	3368
sgTGGT1_202170_1	TGGT1_202170	801	0	728	0	615	2	564	0	272	0	641	0	544	0	576	0	543	0	376	0	262	0	494	0
sgTGGT1_202170_10	TGGT1_202170	709	14	834	0	625	17	581	38	571	13	664	99	837	0	937	67	752	54	556	422	625	81	601	87
sgTGGT1_202170_2	TGGT1_202170	1030	22	1183	0	823	1	783	0	757	0	944	0	1105	0	1207	0	988	0	893	0	778	0	860	0
sgTGGT1_202170_3	TGGT1_202170	1101	1693	1908	1784	1016	2115	1020	24	1785	1111	1073	1035	1888	3499	2149	2214	1905	2062	1508	3399	2697	1261	1191	2390
sgTGGT1_202170_4	TGGT1_202170	290	59	439	79	239	0	205	0	265	0	247	0	315	0	376	36	318	0	240	0	369	0	220	0
sgTGGT1_202170_5	TGGT1_202170	316	0	336	0	253	0	238	0	190	0	271	0	292	0	299	0	259	0	271	0	275	0	215	0
sgTGGT1_202170_6	TGGT1_202170	97	0	95	0	88	0	79	0	69	0	60	0	96	0	91	0	90	0	89	0	60	0	78	0
sgTGGT1_202170_7	TGGT1_202170	320	0	451	0	311	0	255	0	250	0	346	0	425	0	474	0	389	0	271	0	348	0	292	0
sgTGGT1_202170_8	TGGT1_202170	50	0	47	0	57	0	43	0	31	0	54	2	59	0	43	0	58	0	36	0	35	0	24	0
sgTGGT1_202170_9	TGGT1_202170	451	0	554	0	361	0	361	0	354	1	506	0	540	1	595	28	529	0	389	0	522	0	351	0
sgTGGT1_202180_1	TGGT1_202180	68	0	75	0	48	0	60	0	39	0	63	0	67	0	60	0	62	1	32	0	34	0	47	0
sgTGGT1_202180_10	TGGT1_202180	342	2	301	0	266	0	252	0	157	0	267	0	314	0	264	0	252	0	235	20	209	0	221	12
sgTGGT1_202180_2	TGGT1_202180	577	259	721	0	405	344	476	0	504	0	405	0	647	0	654	0	597	0	485	0	736	0	451	0
sgTGGT1_202180_3	TGGT1_202180	328	0	385	0	254	0	276	0	240	0	278	0	288	0	360	87	312	0	311	0	311	0	262	0
sgTGGT1_202180_4	TGGT1_202180	247	1	150	0	190	0	159	0	41	0	186	0	132	0	107	0	112	0	112	0	34	0	109	0
sgTGGT1_202180_5	TGGT1_202180	828	0	681	0	622	1	559	0	302	0	628	0	578	0	633	98	582	0	438	0	311	0	486	6
sgTGGT1_202180_6	TGGT1_202180	446	0	597	0	341	0	313	0	431	0	394	0	551	0	572	0	492	0	376	0	442	0	397	0
sgTGGT1_202180_7	TGGT1_202180	796	22	1038	0	706	0	661	0	627	0	652	0	895	0	954	0	933	0	726	0	850	0	600	2
sgTGGT1_202180_8	TGGT1_202180	699	7	769	59	486	0	555	87	497	23	536	122	681	0	668	382	655	939	584	0	582	0	539	100
sgTGGT1_202180_9	TGGT1_202180	378	0	288	0	315	0	285	0	153	0	316	18	323	0	348	0	272	0	225	0	135	0	229	0
sgTGGT1_202190_1	TGGT1_202190	407	0	354	10	315	114	313	73	149	0	306	47	277	0	261	0	258	29	246	30	176	0	225	68
sgTGGT1_202190_10	TGGT1_202190	347	0	382	95	312	674	297	0	224	3	317	14	388	0	380	180	382	389	206	23	207	0	277	2
sgTGGT1_202190_2	TGGT1_202190	641	5	592	326	535	11	476	479	344	0	597	31	578	0	597	195	539	270	406	0	331	33	447	126
sgTGGT1_202190_3	TGGT1_202190	700	461	753	998	561	340	533	198	406	3	629	80	717	359	723	897	616	411	453	214	526	601	491	306
sgTGGT1_202190_4	TGGT1_202190	430	0	462	332	324	4	308	105	292	0	347	135	419	0	472	0	413	0	314	73	307	180	309	0
sgTGGT1_202190_5	TGGT1_202190	138	0	83	34	101	0	74	0	24	0	90	43	76	0	82	0	83	0	43	123	18	0	72	2
sgTGGT1_202190_6	TGGT1_202190	268	0	242	0	196	2	224	151	105	21	182	13	237	0	313	25	223	10	181	0	148	0	186	0
sgTGGT1_202190_7	TGGT1_202190	466	426	426	189	367	556	400	1009	283	222	393	656	463	162	512	696	457	299	323	0	332	15	381	9
sgTGGT1_202190_8	TGGT1_202190	1044	3129	1346	388	908	573	884	3362	972	1275	933	727	1292	2	1476	1737	1200	1504	942	4188	1165	743	933	780
sgTGGT1_202190_9	TGGT1_202190	631	543	538	254	528	183	446	494	297	25	509	254	543	156	557	763	490	1467	348	0	221	638	424	892
sgTGGT1_202200_1	TGGT1_202200	955	1	1131	16	798	399	787	17	742	4	905	13	1048	0	1199	2	1048	509	851	0	783	0	754	0
sgTGGT1_202200_10	TGGT1_202200	1185	171	1783	172	958	636	967	3047	1564	1835	1234	1327	1724	0	1924	1066	1733	4450	1292	1331	2068	499	1186	335
sgTGGT1_202200_2	TGGT1_202200	248	0	282	245	236	28	216	0	186	0	269	369	325	1	311	309	264	442	263	0	263	39	224	5
sgTGGT1_202200_3	TGGT1_202200	654	392	629	24	505	302	541	284	383	172	571	412	615	79	669	1170	584	578	400	0	383	0	477	782
sgTGGT1_202200_4	TGGT1_202200	1159	947	1094	1197	939	816	806	697	673	2019	1037	598	1074	694	1102	329	1034	1852	832	512	616	2435	798	3
sgTGGT1_202200_5	TGGT1_202200	466	644	507	231	370	1068	373	0	304	210	415	563	477	0	431	95	455	133	343	0	406	44	351	2
sgTGGT1_202200_6	TGGT1_202200	685	27	689	925	520	1925	544	29	416	0	530	1482	694	1599	705	1197	696	1477	475	0	447	553	456	0
sgTGGT1_202200_7	TGGT1_202200	478	0	529	60	378	0	327	0	291	0	339	45	473	0	435	0	433	0	386	0	379	6	321	839
sgTGGT1_202200_8	TGGT1_202200	356	0	237	4	288	228	241	481	103	0	269	29	212	0	248	490	195	0	123	3	64	0	195	59
sgTGGT1_202200_9	TGGT1_202200	718	7	777	0	544	55	561	0	433	0	692	0	682	2	842	14	701	2111	539	0	461	48	516	0
sgTGGT1_202205_1	TGGT1_202205	1340	2352	1474	2837	1122	3069	1100	912	900	2581	1213	3260	1409	6944	1475	4936	1311	8700	1030	5758	918	1858	1083	6737
sgTGGT1_202205_10	TGGT1_202205	930	430	620	3881	818	2407	641	2868	331	2755	842	3511	611	3055	629	3778	607	3051	495	109	256	1353	521	1422
sgTGGT1_202205_2	TGGT1_202205	550	986	506	940	405	889	424	2420	220	824	480	1087	415	665	398	1054	447	793	354	4626	271	2616	335	1511
sgTGGT1_202205_3	TGGT1_202205	477	866	375	138	371	196	305	1	184	1995	325	610	393	679	386	1789	365	80	315	0	198	0	260	2224
sgTGGT1_202205_4	TGGT1_202205	1338	665	1293	1458	1103	134	1028	549	648	180	1106	531	1200	204	1087	623	1090	1977	808	68	723	108	885	81
sgTGGT1_202205_5	TGGT1_202205	445	17	558	595	395	16	354	126	308	0	396	97	470	0	484	2140	473	101	359	1865	416	785	346	735
sgTGGT1_202205_6	TGGT1_202205	1177	825	1269	917	1015	1303	978	0	840	665	1174	964	1336	95	1321	2103	1064	7913	1144	1530	1051	273	809	1750
sgTGGT1_202205_7	TGGT1_202205	631	1070	775	1268	501	308	540	392	676	1794	524	283	768	2024	912	1813	763	31	634	78	766	2331	590	1496
sgTGGT1_202205_8	TGGT1_202205	197	0	135	298	136	279	133	183	59	173	144	431	154	0	131	147	114	1462	74	0	84	278	111	948
sgTGGT1_202205_9	TGGT1_202205	77	0	83	146	60	0	51	949	57	0	62	551	65	0	66	0	60	0	61	0	67	140	45	140
sgTGGT1_202210_1	TGGT1_202210	327	440	386	1111	234	1439	249	847	192	6	257	643	323	282	325	108	339	1761	278	10	291	461	228	177
sgTGGT1_202210_10	TGGT1_202210	782	469	707	1209	626	763	563	1894	466	28	652	1179	762	2518	864	1117	751	1976	524	0	476	514	579	950
sgTGGT1_202210_2	TGGT1_202210	494	265	411	120	417	96	341	2665	195	3204	392	213	375	492	400	49	370	1908	290	539	164	593	297	442
sgTGGT1_202210_3	TGGT1_202210	575	304	315	1859	416	150	381	2166	136	750	400	956	308	2874	312	164	271	1430	180	109	83	2013	290	725
sgTGGT1_202210_4	TGGT1_202210	333	73	481	494	325	0	297	449	390	180	297	382	442	2040	494	0	414	169	404	1	464	541	306	56
sgTGGT1_202210_5	TGGT1_202210	379	232	446	378	354	241	300	175	259	5449	355	658	435	0	398	443	429	3041	321	34	435	1327	322	880
sgTGGT1_202210_6	TGGT1_202210	582	4060	759	385	465	680	508	2358	557	2122	577	2701	715	1818	809	1994	726	1938	532	228	728	1223	527	1584
sgTGGT1_202210_7	TGGT1_202210	359	0	457	1165	316	10	289	343	284	8	304	10	396	0	448	348	440	493	296	416	377	106	326	140
sgTGGT1_202210_8	TGGT1_202210	414	0	408	33	371	1018	352	155	238	0	360	450	383	1210	466	461	394	717	288	10	302	111	303	172
sgTGGT1_202210_9	TGGT1_202210	925	723	1182	657	760	3882	750	114	794	286	869	2299	1094	10	1171	2392	1049	979	837	15185	972	1105	735	3164
sgTGGT1_202220_1	TGGT1_202220	265	0	344	0	258	0	229	0	176	0	241	0	286	0	310	0	250	0	186	0	197	0	189	0
sgTGGT1_202220_10	TGGT1_202220	217	0	210	0	191	0	164	0	103	0	159	0	152	0	179	0	176	0	129	0	115	0	124	0
sgTGGT1_202220_2	TGGT1_202220	460	16	432	0	381	0	357	0	327	3	355	0	422	0	492	0	420	1	272	14	364	65	335	4
sgTGGT1_202220_3	TGGT1_202220	446	6	381	14	346	13	304	0	223	0	359	105	409	0	430	49	357	530	267	0	200	1	310	0
sgTGGT1_202220_4	TGGT1_202220	1048	0	1073	0	839	5	810	10	618	253	842	1	956	0	1038	0	989	0	719	2	729	191	677	3
sgTGGT1_202220_5	TGGT1_202220	1561	253	1699	68	1347	96	1286	812	1165	1	1358	60	1736	0	1826	0	1522	513	1101	52	1175	1	1276	174
sgTGGT1_202220_6	TGGT1_202220	2451	101	2411	0	1847	0	1930	12	1555	0	1955	0	2449	0	2610	0	2204	185	1488	0	1617	0	1848	163
sgTGGT1_202220_7	TGGT1_202220	747	0	810	0	595	139	560	0	559	0	591	0	786	18	862	0	769	1	487	0	617	45	621	23
sgTGGT1_202220_8	TGGT1_202220	455	0	507	0	367	0	393	0	303	22	389	0	500	0	553	0	421	0	377	0	277	9	363	0
sgTGGT1_202220_9	TGGT1_202220	956	89	1304	81	753	8	832	524	993	30	992	172	1244	0	1339	23	1207	149	953	501	1157	3	802	185
sgTGGT1_202230_1	TGGT1_202230	401	49	523	0	372	0	324	0	370	0	343	0	494	13	546	0	490	0	316	0	442	0	257	12
sgTGGT1_202230_10	TGGT1_202230	188	0	167	0	154	0	130	0	80	0	153	0	162	90	172	0	158	0	136	0	104	0	124	0
sgTGGT1_202230_2	TGGT1_202230	311	3	242	3	228	86	238	0	124	0	204	0	250	0	240	0	221	0	160	0	97	3	163	0
sgTGGT1_202230_3	TGGT1_202230	115	0	109	0	81	0	101	0	71	0	74	0	126	0	123	0	109	0	73	0	66	0	96	0
sgTGGT1_202230_4	TGGT1_202230	812	7	704	0	652	0	612	0	367	0	670	0	706	0	829	0	638	288	547	0	304	0	512	13
sgTGGT1_202230_5	TGGT1_202230	442	57	408	22	378	16	342	1	261	72	302	44	422	335	501	76	381	61	327	0	221	66	281	140
sgTGGT1_202230_6	TGGT1_202230	749	0	786	0	585	3	588	0	544	0	604	0	717	0	881	0	662	0	493	0	569	0	613	0
sgTGGT1_202230_7	TGGT1_202230	435	13	446	1	352	0	324	0	240	0	350	9	425	0	424	0	430	0	244	0	233	0	316	0
sgTGGT1_202230_8	TGGT1_202230	340	0	373	0	292	0	288	0	180	0	252	0	276	0	342	0	302	5	194	0	184	3	234	0
sgTGGT1_202230_9	TGGT1_202230	1140	18	1181	0	958	7	988	23	792	0	978	15	1150	0	1302	63	1117	0	917	36	858	20	889	9
sgTGGT1_202240_1	TGGT1_202240	1076	22	1327	414	920	0	882	33	829	0	941	36	1265	0	1286	0	1095	38	946	50	1069	0	914	55
sgTGGT1_202240_10	TGGT1_202240	135	0	130	0	117	0	116	0	79	0	107	0	131	0	184	0	151	0	132	0	64	0	102	0
sgTGGT1_202240_2	TGGT1_202240	81	0	89	0	79	0	88	0	57	0	67	0	79	0	87	0	86	0	78	0	52	0	67	0
sgTGGT1_202240_3	TGGT1_202240	968	10	1066	2	843	1	792	9	572	0	928	5	1014	12	1098	13	959	26	679	0	601	8	705	5
sgTGGT1_202240_4	TGGT1_202240	282	0	219	0	251	5	194	13	135	0	226	61	238	0	258	0	229	42	175	0	148	2	165	65
sgTGGT1_202240_5	TGGT1_202240	762	112	939	101	568	6	589	0	637	8	678	8	894	0	892	6	844	666	707	20	833	0	607	4
sgTGGT1_202240_6	TGGT1_202240	405	11	484	12	351	0	328	25	315	0	353	0	499	29	505	0	475	1	366	0	387	1	357	45
sgTGGT1_202240_7	TGGT1_202240	103	0	108	0	109	0	80	0	66	0	84	0	92	0	110	0	102	0	56	0	41	0	85	0
sgTGGT1_202240_8	TGGT1_202240	288	0	360	0	293	0	251	0	196	0	272	0	313	0	331	0	301	0	264	0	264	0	266	0
sgTGGT1_202240_9	TGGT1_202240	760	17	836	0	665	6	581	16	593	0	707	11	835	35	958	58	843	26	743	0	665	0	604	96
sgTGGT1_202250_1	TGGT1_202250	2023	617	2801	1758	1742	693	1737	1385	1932	167	1906	1048	2375	882	2739	222	2448	1325	1712	1948	2730	1210	1725	1439
sgTGGT1_202250_10	TGGT1_202250	161	0	159	0	90	0	127	99	85	0	92	10	124	0	128	0	119	265	83	0	89	0	95	0
sgTGGT1_202250_2	TGGT1_202250	429	71	290	70	355	17	322	494	211	277	298	528	344	964	393	13	343	822	236	0	190	126	283	0
sgTGGT1_202250_3	TGGT1_202250	424	141	553	0	335	26	317	48	356	0	353	163	464	6	530	24	515	0	393	0	456	12	334	69
sgTGGT1_202250_4	TGGT1_202250	382	477	418	263	338	313	350	848	267	106	392	131	456	178	420	352	396	315	362	0	297	532	264	159
sgTGGT1_202250_5	TGGT1_202250	743	0	994	907	662	950	570	239	713	77	675	716	965	0	1020	583	917	157	698	0	1134	301	625	149
sgTGGT1_202250_6	TGGT1_202250	275	0	220	569	205	1337	179	79	131	0	193	343	203	0	248	47	195	58	163	0	94	110	179	1249
sgTGGT1_202250_7	TGGT1_202250	235	10	289	6	195	0	210	26	178	0	274	0	277	0	279	28	243	0	164	0	194	65	182	12
sgTGGT1_202250_8	TGGT1_202250	511	2	620	283	453	178	458	626	396	219	473	298	541	0	693	108	558	42	463	679	411	918	450	807
sgTGGT1_202250_9	TGGT1_202250	185	45	143	1141	152	0	133	0	53	22	100	296	142	203	145	79	135	183	98	0	60	169	94	25
sgTGGT1_202255_1	TGGT1_202255	432	0	599	706	384	295	339	408	419	813	369	520	549	893	526	0	543	483	380	605	621	232	398	736
sgTGGT1_202255_10	TGGT1_202255	782	718	1129	1029	657	4273	691	195	865	260	739	559	1050	23	1226	14	1016	1475	898	0	1123	1688	798	255
sgTGGT1_202255_2	TGGT1_202255	653	444	793	226	464	156	489	1260	603	3	507	325	722	781	832	280	716	352	573	0	766	45	565	741
sgTGGT1_202255_3	TGGT1_202255	1192	117	905	261	960	77	885	152	473	107	993	95	933	1988	939	2026	838	407	527	64	450	366	757	774
sgTGGT1_202255_4	TGGT1_202255	498	0	624	475	372	485	410	726	482	20	429	614	623	17	713	19	633	930	452	0	491	848	371	595
sgTGGT1_202255_5	TGGT1_202255	584	802	659	1733	497	797	480	1792	430	3139	439	3024	707	905	690	3557	609	4276	483	3033	484	987	447	2276
sgTGGT1_202255_6	TGGT1_202255	1465	138	1682	513	1119	341	1165	1828	1062	369	1254	446	1519	0	1645	1010	1518	2070	1089	0	1364	459	1069	0
sgTGGT1_202255_7	TGGT1_202255	191	0	148	634	136	381	126	519	61	93	105	377	137	0	121	3	136	994	86	666	80	385	92	112
sgTGGT1_202255_8	TGGT1_202255	534	642	543	1734	424	141	391	350	312	737	462	719	552	1220	535	946	496	0	351	241	323	693	372	307
sgTGGT1_202255_9	TGGT1_202255	358	0	598	0	332	185	324	0	523	0	387	362	497	121	614	200	547	85	524	20	705	0	360	24
sgTGGT1_202260_1	TGGT1_202260	958	13	824	127	721	46	694	18	347	0	670	42	644	278	757	0	682	10	490	1141	424	16	568	32
sgTGGT1_202260_10	TGGT1_202260	587	4	471	1372	409	21	383	149	241	107	446	95	424	5	384	0	404	1	355	49	246	60	323	129
sgTGGT1_202260_2	TGGT1_202260	831	362	849	3172	691	1577	615	1854	401	2030	780	1562	744	3005	751	1485	662	4779	502	679	474	1984	564	2441
sgTGGT1_202260_3	TGGT1_202260	177	8	159	0	168	4	116	0	62	0	201	93	154	794	123	0	139	960	98	145	108	1	111	111
sgTGGT1_202260_4	TGGT1_202260	179	32	199	5	150	564	129	28	118	665	191	0	166	0	227	238	181	3	142	0	118	0	113	0
sgTGGT1_202260_5	TGGT1_202260	249	0	347	2234	245	1251	190	839	188	0	212	657	284	0	284	455	291	401	227	1762	226	105	217	4534
sgTGGT1_202260_6	TGGT1_202260	645	157	556	674	408	2894	413	80	320	1883	455	590	541	12	523	537	492	1869	334	0	356	895	402	165
sgTGGT1_202260_7	TGGT1_202260	265	139	194	0	182	137	163	644	104	0	174	157	200	110	176	912	175	0	162	0	102	444	119	374
sgTGGT1_202260_8	TGGT1_202260	0	0	0	0	0	0	0	0	0	0	0	0	0	0	0	0	0	0	0	0	0	0	0	0
sgTGGT1_202260_9	TGGT1_202260	485	2191	668	413	398	133	435	94	567	546	454	872	650	491	727	613	578	259	495	580	747	1171	470	1388
sgTGGT1_202280_1	TGGT1_202280	740	311	982	533	643	39	629	267	766	775	699	874	1047	0	1200	1996	971	908	788	2992	987	3182	706	889
sgTGGT1_202280_10	TGGT1_202280	1160	146	1404	91	972	287	997	0	1125	319	1021	148	1443	144	1661	1	1391	0	1144	8174	1177	107	1011	326
sgTGGT1_202280_2	TGGT1_202280	1620	1615	1901	2687	1454	2692	1423	2052	1392	0	1436	2226	1908	42	2277	1991	1742	3127	1267	168	1372	3706	1381	376
sgTGGT1_202280_3	TGGT1_202280	340	72	327	1557	284	264	248	0	178	1152	276	882	316	1893	335	79	292	833	263	644	188	1288	262	300
sgTGGT1_202280_4	TGGT1_202280	506	356	516	343	417	1158	400	433	279	399	429	668	473	2125	488	501	440	2488	359	4612	313	1903	320	657
sgTGGT1_202280_5	TGGT1_202280	238	0	366	734	202	22	199	1196	261	0	239	747	292	0	344	613	311	6189	256	0	312	0	195	337
sgTGGT1_202280_6	TGGT1_202280	762	0	987	343	670	7	604	69	741	0	623	240	969	991	1047	245	805	131	683	0	754	219	670	47
sgTGGT1_202280_7	TGGT1_202280	918	442	901	1751	755	1531	648	1632	543	875	747	963	845	2441	845	461	835	853	624	3763	637	4212	638	508
sgTGGT1_202280_8	TGGT1_202280	491	23	630	0	353	179	374	575	398	377	482	13	560	0	624	178	549	179	398	0	549	149	395	344
sgTGGT1_202280_9	TGGT1_202280	326	0	427	94	308	0	271	30	314	890	292	265	404	16	437	165	394	1365	273	0	384	908	276	39
sgTGGT1_202285_1	TGGT1_202285	705	58	403	1729	484	33	444	1633	149	284	487	471	412	471	427	1139	360	1906	249	0	96	1278	327	220
sgTGGT1_202285_10	TGGT1_202285	834	1853	859	3477	668	1387	662	1149	548	4517	660	1683	886	1361	982	2594	822	2760	598	6201	462	253	651	3176
sgTGGT1_202285_2	TGGT1_202285	1422	2482	1810	2781	1228	2679	1206	1146	1304	894	1358	3161	1884	2663	1987	2124	1627	6170	1214	1268	1470	7225	1280	556
sgTGGT1_202285_3	TGGT1_202285	560	325	577	1241	432	432	382	296	321	0	448	1284	512	0	533	264	473	92	370	10	333	109	363	352
sgTGGT1_202285_4	TGGT1_202285	1	24	0	0	2	0	3	0	10	0	2	0	3	0	3	0	0	0	0	0	3	0	3	0
sgTGGT1_202285_5	TGGT1_202285	267	68	272	34	230	111	201	0	139	0	236	852	222	1819	231	283	237	40	150	0	122	363	192	477
sgTGGT1_202285_6	TGGT1_202285	704	412	933	1536	596	1136	610	1387	566	96	740	426	832	0	816	592	806	1818	556	9	687	1228	577	877
sgTGGT1_202285_7	TGGT1_202285	343	0	386	0	253	651	271	0	201	0	235	14	342	186	340	0	310	4609	234	62	239	202	231	382
sgTGGT1_202285_8	TGGT1_202285	547	283	441	484	424	251	438	697	211	544	350	321	408	511	410	937	364	956	260	522	222	1428	260	82
sgTGGT1_202285_9	TGGT1_202285	1376	2636	1841	1290	1214	1203	1192	960	1331	1674	1205	2123	1878	1965	1964	4210	1656	2369	1258	640	1442	918	1227	1513
sgTGGT1_202290_1	TGGT1_202290	466	0	598	0	441	0	363	0	398	0	482	0	539	0	605	0	560	0	440	0	501	0	347	0
sgTGGT1_202290_10	TGGT1_202290	373	2	290	0	252	0	272	0	97	0	231	69	222	0	224	0	231	1	150	0	105	0	192	0
sgTGGT1_202290_2	TGGT1_202290	702	0	601	0	568	0	552	9	397	0	580	31	751	161	835	0	641	0	461	0	317	0	527	101
sgTGGT1_202290_3	TGGT1_202290	745	25	841	0	531	0	584	0	659	0	616	0	855	0	874	0	811	0	640	0	965	0	623	0
sgTGGT1_202290_4	TGGT1_202290	241	0	282	0	191	16	188	0	207	0	191	0	290	0	336	0	276	0	200	0	306	0	196	0
sgTGGT1_202290_5	TGGT1_202290	899	34	902	0	656	38	661	0	498	0	739	32	813	0	751	0	783	1	606	0	555	0	530	0
sgTGGT1_202290_6	TGGT1_202290	1044	0	963	0	865	0	806	0	591	0	689	0	973	0	1070	0	1037	0	636	0	581	0	687	0
sgTGGT1_202290_7	TGGT1_202290	245	0	302	0	227	1	212	0	217	14	235	4	271	0	256	0	256	1	159	0	217	0	191	0
sgTGGT1_202290_8	TGGT1_202290	699	0	701	0	526	0	558	0	395	0	560	0	701	0	700	0	585	0	469	0	465	0	503	0
sgTGGT1_202290_9	TGGT1_202290	524	0	428	0	382	0	354	0	189	0	363	0	401	0	367	0	369	0	260	0	222	0	298	0
sgTGGT1_202300_1	TGGT1_202300	0	0	0	0	0	0	0	0	0	0	0	0	0	0	0	0	0	0	0	0	0	0	0	0
sgTGGT1_202300_10	TGGT1_202300	645	750	573	105	529	870	498	1443	302	410	496	2000	580	566	637	375	493	402	378	0	303	48	372	836
sgTGGT1_202300_2	TGGT1_202300	131	0	96	0	99	0	75	0	46	45	82	36	73	0	94	7	88	0	68	0	27	21	57	0
sgTGGT1_202300_3	TGGT1_202300	741	2666	971	245	619	615	602	393	619	742	638	1661	877	2513	931	1141	823	6299	699	1601	846	838	562	961
sgTGGT1_202300_4	TGGT1_202300	226	1471	336	0	194	935	187	833	241	0	246	50	335	62	347	131	291	124	281	489	254	734	191	23
sgTGGT1_202300_5	TGGT1_202300	469	75	461	153	409	82	316	0	269	0	399	186	443	0	450	96	448	40	288	0	274	32	337	91
sgTGGT1_202300_6	TGGT1_202300	704	480	888	4828	630	2586	606	1480	577	1023	754	2583	750	1341	756	1883	755	2575	714	82	797	51	600	96
sgTGGT1_202300_7	TGGT1_202300	730	695	1006	1940	610	952	622	2055	936	124	669	977	1107	499	1113	56	1077	1312	810	5961	1242	347	731	9
sgTGGT1_202300_8	TGGT1_202300	865	0	949	623	670	131	671	0	640	0	734	52	943	0	1003	175	798	11	755	499	741	1	693	3
sgTGGT1_202300_9	TGGT1_202300	19	0	22	0	15	0	12	0	6	0	15	0	14	0	29	0	16	0	16	0	25	0	12	0
sgTGGT1_202310_1	TGGT1_202310	250	0	215	0	201	0	179	0	103	0	186	0	181	0	192	0	177	6	151	0	97	0	171	0
sgTGGT1_202310_10	TGGT1_202310	411	0	532	0	315	0	345	0	443	0	363	6	541	0	588	0	508	0	472	0	619	0	351	0
sgTGGT1_202310_2	TGGT1_202310	379	0	362	0	255	0	245	0	186	0	281	22	281	0	352	0	329	0	212	0	174	0	207	0
sgTGGT1_202310_3	TGGT1_202310	355	0	348	2	260	7	271	0	179	0	309	48	307	0	338	0	326	0	229	0	213	0	244	0
sgTGGT1_202310_4	TGGT1_202310	613	0	627	0	502	0	471	7	394	1	496	46	628	0	672	0	606	0	387	0	349	0	409	0
sgTGGT1_202310_5	TGGT1_202310	1837	0	2466	747	1457	0	1417	64	1646	6	1588	52	2165	0	2222	0	2169	14	1539	0	2332	0	1441	2
sgTGGT1_202310_6	TGGT1_202310	269	10	258	0	216	0	202	0	167	234	239	0	264	0	254	0	281	0	236	0	209	0	190	0
sgTGGT1_202310_7	TGGT1_202310	455	0	538	0	371	0	361	0	382	0	389	0	460	0	507	0	434	0	338	0	403	0	376	0
sgTGGT1_202310_8	TGGT1_202310	498	0	288	0	400	0	332	7	110	0	396	0	294	0	265	0	258	0	208	0	83	0	246	0
sgTGGT1_202310_9	TGGT1_202310	375	0	393	0	308	0	330	0	278	0	297	0	387	0	418	0	380	0	294	0	285	0	267	2
sgTGGT1_202340_1	TGGT1_202340	64	0	65	216	59	0	52	0	21	60	48	0	58	0	56	1	48	9	17	0	41	0	44	0
sgTGGT1_202340_10	TGGT1_202340	921	352	773	1	744	198	624	110	405	292	673	280	697	538	701	207	692	374	571	0	376	20	526	10
sgTGGT1_202340_2	TGGT1_202340	550	0	558	11	442	0	393	148	270	0	434	0	482	0	455	6	477	449	327	0	339	29	387	628
sgTGGT1_202340_3	TGGT1_202340	267	46	296	8	195	0	180	0	229	0	226	0	289	0	336	0	301	32	186	0	288	24	200	4
sgTGGT1_202340_4	TGGT1_202340	154	0	192	0	142	38	115	0	115	0	141	35	150	0	158	0	134	10	86	0	124	68	132	0
sgTGGT1_202340_5	TGGT1_202340	841	44	734	308	688	314	631	1324	335	9	701	106	684	0	693	821	664	2634	504	0	336	115	505	1025
sgTGGT1_202340_6	TGGT1_202340	267	0	228	4	208	30	189	196	123	0	250	17	198	0	231	5	200	452	184	0	85	0	200	124
sgTGGT1_202340_7	TGGT1_202340	208	409	239	3272	179	74	194	0	217	1748	160	15	271	18	320	0	258	1983	174	0	236	588	167	1148
sgTGGT1_202340_8	TGGT1_202340	388	0	543	153	281	179	340	0	424	0	382	93	476	94	492	15	475	68	359	1316	495	171	340	0
sgTGGT1_202340_9	TGGT1_202340	373	0	392	67	291	1	256	167	211	22	351	639	335	26	322	867	324	14	261	1305	235	173	250	44
sgTGGT1_202350_1	TGGT1_202350	423	0	243	0	314	0	228	0	133	0	246	0	289	0	329	0	247	0	191	0	82	0	192	1
sgTGGT1_202350_10	TGGT1_202350	233	78	197	24	174	36	163	0	105	0	247	0	177	103	183	0	162	0	110	0	73	0	110	0
sgTGGT1_202350_2	TGGT1_202350	879	0	1043	7	745	0	704	9	717	0	875	0	1102	0	1142	0	943	0	739	0	900	0	663	0
sgTGGT1_202350_3	TGGT1_202350	397	0	441	0	294	0	337	34	319	1	303	0	466	0	498	0	402	0	253	0	328	0	297	0
sgTGGT1_202350_4	TGGT1_202350	1300	27	1284	1	1051	0	975	0	720	2	1086	0	1224	0	1349	0	1224	48	901	0	950	0	926	0
sgTGGT1_202350_5	TGGT1_202350	612	0	689	0	510	0	507	0	363	0	582	0	588	0	593	0	588	0	464	0	497	208	471	1
sgTGGT1_202350_6	TGGT1_202350	682	0	807	0	566	0	530	0	479	0	516	0	733	1	809	120	743	0	534	0	569	0	553	0
sgTGGT1_202350_7	TGGT1_202350	809	0	696	7	662	0	667	0	406	0	672	4	721	0	769	0	634	0	470	0	418	87	496	0
sgTGGT1_202350_8	TGGT1_202350	1657	41	2216	79	1375	5	1382	143	1686	9	1594	0	2230	0	2294	219	2036	2	1609	0	1993	0	1482	0
sgTGGT1_202350_9	TGGT1_202350	624	0	704	3	526	0	496	31	484	3	540	1	694	1	730	10	623	0	553	0	501	0	478	30
sgTGGT1_202360_1	TGGT1_202360	79	0	103	0	71	0	59	0	42	0	80	0	95	0	82	0	84	0	77	0	41	0	48	0
sgTGGT1_202360_10	TGGT1_202360	32	0	43	0	45	0	33	0	35	0	45	34	35	0	40	324	24	0	19	0	28	0	16	0
sgTGGT1_202360_2	TGGT1_202360	533	0	629	578	452	1538	431	659	360	0	465	54	568	1771	616	527	559	2	340	0	391	253	425	804
sgTGGT1_202360_3	TGGT1_202360	479	41	732	0	445	0	471	64	559	0	465	2	722	0	869	0	727	0	480	0	884	0	544	18
sgTGGT1_202360_4	TGGT1_202360	627	0	794	1200	514	0	529	0	608	10	561	402	829	0	851	134	765	892	533	0	657	20	559	1213
sgTGGT1_202360_5	TGGT1_202360	622	2001	755	236	486	988	470	890	435	2327	538	445	645	0	642	1129	659	345	507	1	568	283	497	329
sgTGGT1_202360_6	TGGT1_202360	128	0	218	0	129	0	111	999	121	5	124	0	154	0	167	51	178	44	107	0	123	0	137	0
sgTGGT1_202360_7	TGGT1_202360	2111	4088	3140	2341	1881	3808	1864	871	2561	1504	1985	546	2917	2264	3194	1855	2841	4083	2514	0	3547	1121	2038	980
sgTGGT1_202360_8	TGGT1_202360	316	26	200	128	233	37	192	434	101	0	199	31	170	0	258	0	199	0	101	14	81	126	154	433
sgTGGT1_202360_9	TGGT1_202360	519	22	547	722	437	209	378	0	302	1398	377	568	507	29	539	439	455	1087	347	0	378	28	337	15
sgTGGT1_202370_1	TGGT1_202370	559	0	545	0	433	0	430	0	240	0	439	0	496	0	446	0	440	0	358	0	242	0	339	0
sgTGGT1_202370_10	TGGT1_202370	370	0	456	11	268	0	257	0	332	0	303	0	444	0	466	0	432	0	349	0	392	0	270	0
sgTGGT1_202370_2	TGGT1_202370	719	5	608	0	523	0	525	10	291	0	583	0	517	0	494	0	499	0	364	0	337	0	381	0
sgTGGT1_202370_3	TGGT1_202370	408	0	391	0	310	0	316	33	189	0	340	0	381	0	377	1	371	0	252	0	210	0	283	0
sgTGGT1_202370_4	TGGT1_202370	150	0	191	0	130	0	132	0	101	0	139	0	171	0	150	0	153	0	159	0	138	0	124	0
sgTGGT1_202370_5	TGGT1_202370	249	0	299	0	169	0	174	0	146	0	216	0	229	0	238	0	232	0	231	0	181	0	181	0
sgTGGT1_202370_6	TGGT1_202370	154	0	115	0	114	0	114	0	60	0	88	0	140	0	130	0	137	0	88	0	72	0	106	0
sgTGGT1_202370_7	TGGT1_202370	297	0	278	0	208	0	205	0	175	0	257	0	271	0	265	0	259	0	187	0	221	0	174	0
sgTGGT1_202370_8	TGGT1_202370	1194	5	1623	0	931	38	1028	20	1433	365	1188	4	1708	0	1857	43	1595	39	1357	0	1939	1	1191	4
sgTGGT1_202370_9	TGGT1_202370	868	0	1144	244	750	0	705	0	756	0	775	0	1046	0	1121	0	1022	398	882	0	985	0	743	40
sgTGGT1_202375_1	TGGT1_202375	435	0	446	0	351	0	335	0	235	0	352	14	412	0	417	0	369	0	295	0	222	0	263	0
sgTGGT1_202375_10	TGGT1_202375	246	149	285	330	199	0	203	0	198	1	199	0	296	75	307	0	249	702	193	0	276	506	192	0
sgTGGT1_202375_2	TGGT1_202375	105	0	96	0	62	0	72	0	82	0	64	0	94	0	106	0	110	0	85	0	76	0	73	0
sgTGGT1_202375_3	TGGT1_202375	2522	362	2758	2791	1943	745	2016	2318	1658	139	2050	2381	2398	0	2556	578	2452	1012	2083	4949	1996	3158	1714	927
sgTGGT1_202375_4	TGGT1_202375	91	309	115	94	102	0	89	0	44	9	109	0	63	0	67	0	87	25	70	569	71	0	71	0
sgTGGT1_202375_5	TGGT1_202375	216	0	233	1	179	0	181	0	183	0	157	247	254	0	246	0	226	0	215	1	245	158	164	26
sgTGGT1_202375_6	TGGT1_202375	300	0	316	229	227	2	200	67	267	80	248	734	286	0	344	0	274	0	241	0	245	713	240	0
sgTGGT1_202375_7	TGGT1_202375	725	16	760	244	602	1686	529	644	340	1340	552	427	647	63	568	1780	590	2745	444	2752	404	106	393	75
sgTGGT1_202375_8	TGGT1_202375	942	66	1216	384	777	356	776	624	924	773	793	520	1178	140	1463	292	1108	248	804	31	1166	191	813	57
sgTGGT1_202375_9	TGGT1_202375	1515	174	1576	1752	1236	885	1101	751	937	3	1272	1237	1352	126	1567	242	1318	167	1037	1	989	261	971	57
sgTGGT1_202380_1	TGGT1_202380	634	0	829	0	522	0	495	11	465	5	572	0	751	0	799	0	709	0	527	0	533	0	476	0
sgTGGT1_202380_10	TGGT1_202380	247	0	303	0	226	0	209	0	192	0	199	0	267	0	294	0	252	0	259	0	200	0	188	0
sgTGGT1_202380_2	TGGT1_202380	1407	27	1536	0	1167	1	1067	0	960	0	1318	0	1372	0	1523	1	1436	0	1164	0	1137	0	998	0
sgTGGT1_202380_3	TGGT1_202380	649	17	641	0	543	0	512	0	358	0	583	0	598	0	697	26	572	0	445	0	355	0	458	0
sgTGGT1_202380_4	TGGT1_202380	392	0	586	0	328	0	280	0	449	0	386	0	560	0	577	0	502	0	350	0	528	0	418	0
sgTGGT1_202380_5	TGGT1_202380	559	25	802	0	454	0	497	0	650	9	531	0	784	0	911	0	715	8	568	0	792	0	532	0
sgTGGT1_202380_6	TGGT1_202380	272	0	398	0	231	0	248	0	321	11	288	0	357	0	408	0	357	0	280	0	356	0	246	0
sgTGGT1_202380_7	TGGT1_202380	372	0	483	0	278	0	277	0	293	0	329	0	381	0	432	0	425	0	312	0	354	0	242	0
sgTGGT1_202380_8	TGGT1_202380	1040	0	1348	16	815	0	903	48	1129	77	881	12	1321	0	1506	1	1263	0	910	0	1348	16	904	25
sgTGGT1_202380_9	TGGT1_202380	1191	0	1512	0	984	0	1029	5	1076	0	1280	0	1498	0	1658	0	1467	0	1093	7	1346	0	1094	0
sgTGGT1_202390_1	TGGT1_202390	373	113	333	509	248	126	294	20	166	767	356	1018	312	33	274	2838	294	5027	201	562	200	68	229	1014
sgTGGT1_202390_10	TGGT1_202390	139	68	160	0	105	0	117	0	108	0	87	26	148	0	153	0	162	0	126	0	172	0	100	0
sgTGGT1_202390_2	TGGT1_202390	1243	445	1251	1447	1001	727	958	21	750	9	959	1386	1204	114	1297	936	1116	1750	864	0	711	301	964	1569
sgTGGT1_202390_3	TGGT1_202390	929	2947	1353	2290	840	1276	795	4757	1057	2198	817	4175	1313	840	1404	3551	1247	6536	1042	1433	1450	1764	970	516
sgTGGT1_202390_4	TGGT1_202390	393	74	230	855	337	724	291	1356	133	53	282	194	316	1949	351	251	265	1996	178	1	112	877	224	1036
sgTGGT1_202390_5	TGGT1_202390	192	967	227	0	171	0	155	15	113	1	147	153	209	9	230	53	198	0	129	0	131	0	138	2170
sgTGGT1_202390_6	TGGT1_202390	515	1	597	26	394	30	384	66	398	0	459	0	530	0	581	147	515	411	440	0	465	1322	371	406
sgTGGT1_202390_7	TGGT1_202390	781	68	950	2828	669	1142	640	23	733	0	709	2750	977	4576	1020	524	933	5077	713	0	829	2313	677	2080
sgTGGT1_202390_8	TGGT1_202390	469	0	474	730	379	770	330	2753	264	1093	362	85	471	3155	407	697	449	77	362	1	311	302	274	1330
sgTGGT1_202390_9	TGGT1_202390	1042	112	1419	421	902	1034	890	1178	1350	1131	1015	1176	1496	1835	1764	1336	1532	1702	1065	313	1521	1690	956	564
sgTGGT1_202400_1	TGGT1_202400	745	0	746	0	633	0	584	0	422	0	781	24	719	0	707	0	658	11	554	12	445	0	525	0
sgTGGT1_202400_10	TGGT1_202400	564	1691	666	796	473	130	486	709	355	1129	590	325	567	0	603	2710	556	1177	397	0	443	455	442	773
sgTGGT1_202400_2	TGGT1_202400	2790	188	2793	1978	2252	1784	2189	6133	1818	3427	2228	5548	2879	1121	3083	4567	2759	10730	2061	3694	1918	4629	2035	5186
sgTGGT1_202400_3	TGGT1_202400	68	0	93	83	67	0	48	0	47	0	79	239	64	0	69	0	71	0	66	0	57	0	46	0
sgTGGT1_202400_4	TGGT1_202400	777	157	783	712	585	381	532	267	361	3197	690	1387	658	1220	708	454	647	1895	466	1151	355	2592	501	375
sgTGGT1_202400_5	TGGT1_202400	558	860	655	658	499	594	469	1329	374	708	524	562	650	2648	640	1604	589	885	399	0	472	239	470	256
sgTGGT1_202400_6	TGGT1_202400	363	278	259	268	263	703	258	478	103	886	235	893	243	0	232	136	231	394	179	0	149	145	180	49
sgTGGT1_202400_7	TGGT1_202400	275	38	174	0	190	0	168	0	98	0	198	3	176	0	182	0	183	0	127	0	74	0	116	27
sgTGGT1_202400_8	TGGT1_202400	723	131	627	447	594	281	517	990	290	2196	570	726	594	319	621	359	554	1926	378	0	333	144	451	609
sgTGGT1_202400_9	TGGT1_202400	595	20	470	402	413	57	422	42	243	287	385	1350	439	536	446	809	414	1840	294	0	220	722	337	9
sgTGGT1_202410_1	TGGT1_202410	120	0	116	0	100	0	80	0	63	27	90	43	108	0	100	0	117	0	83	0	65	65	80	3
sgTGGT1_202410_10	TGGT1_202410	193	0	217	0	148	0	153	0	134	0	168	155	204	0	159	0	199	0	120	0	118	0	122	24
sgTGGT1_202410_2	TGGT1_202410	527	0	557	0	377	6	405	0	381	0	442	0	547	0	650	0	524	0	320	0	328	0	411	0
sgTGGT1_202410_3	TGGT1_202410	1121	25	1166	0	933	10	855	156	805	0	1026	210	1262	0	1320	0	1197	222	817	34	900	159	829	37
sgTGGT1_202410_4	TGGT1_202410	659	30	707	597	527	8	488	20	399	291	589	116	609	582	683	761	501	0	442	3296	384	865	420	669
sgTGGT1_202410_5	TGGT1_202410	903	78	726	427	669	140	629	118	358	23	596	198	667	156	770	31	653	532	447	1928	295	452	512	550
sgTGGT1_202410_6	TGGT1_202410	1079	52	1233	1008	860	516	863	1595	696	248	1016	937	1082	65	1158	541	1085	3286	830	1271	900	736	779	829
sgTGGT1_202410_7	TGGT1_202410	229	20	264	0	211	10	188	0	191	0	228	0	271	0	276	0	201	0	210	0	219	0	179	0
sgTGGT1_202410_8	TGGT1_202410	144	0	153	20	118	0	110	0	105	0	96	10	113	0	136	0	117	11	143	0	94	0	100	0
sgTGGT1_202410_9	TGGT1_202410	506	991	544	0	404	9	392	56	342	8	362	0	558	155	560	0	513	1546	333	0	355	19	366	0
sgTGGT1_202420_1	TGGT1_202420	296	407	329	52	252	0	252	43	258	93	277	10	388	0	411	28	371	142	234	20	258	0	255	394
sgTGGT1_202420_10	TGGT1_202420	419	0	330	0	282	7	261	0	133	2	234	16	270	0	286	0	264	0	173	0	158	1	222	17
sgTGGT1_202420_2	TGGT1_202420	63	0	76	0	58	0	51	0	40	0	43	0	79	0	55	0	91	0	48	0	58	0	47	0
sgTGGT1_202420_3	TGGT1_202420	566	0	637	7	435	0	445	294	412	0	464	764	584	1	608	281	566	11	460	0	462	112	394	0
sgTGGT1_202420_4	TGGT1_202420	370	4	289	0	300	6	262	0	115	11	292	23	268	0	322	88	261	0	214	486	107	2	223	40
sgTGGT1_202420_5	TGGT1_202420	584	1103	847	952	511	963	512	409	735	884	500	422	857	0	919	144	846	258	573	607	830	1028	596	221
sgTGGT1_202420_6	TGGT1_202420	251	0	261	232	236	595	214	0	156	10	209	395	254	1086	298	114	231	105	144	0	89	3	176	644
sgTGGT1_202420_7	TGGT1_202420	610	0	573	1649	515	761	448	759	322	12	484	401	569	0	595	407	516	71	356	0	343	1208	438	348
sgTGGT1_202420_8	TGGT1_202420	845	264	908	847	724	270	657	235	508	247	823	540	923	0	897	83	837	593	724	0	547	18	694	283
sgTGGT1_202420_9	TGGT1_202420	500	0	649	353	455	72	385	1	501	12	503	1287	643	1024	730	1294	625	35	546	0	649	2640	456	6
sgTGGT1_202430_1	TGGT1_202430	718	8	652	1	528	0	539	21	352	0	587	0	547	0	589	0	558	0	455	0	360	0	471	0
sgTGGT1_202430_10	TGGT1_202430	372	18	314	0	284	0	234	0	182	0	249	11	300	0	284	149	259	743	180	0	167	82	242	362
sgTGGT1_202430_2	TGGT1_202430	495	47	737	0	389	1406	426	0	633	0	452	443	763	0	774	0	769	669	606	0	941	29	507	8
sgTGGT1_202430_3	TGGT1_202430	283	25	236	17	244	11	222	0	104	0	211	5	194	0	175	0	185	19	150	200	112	32	148	0
sgTGGT1_202430_4	TGGT1_202430	312	0	351	0	256	0	237	0	178	0	296	27	326	0	321	108	313	0	232	1	255	0	230	0
sgTGGT1_202430_5	TGGT1_202430	809	141	940	876	756	169	637	283	657	260	820	1063	951	586	946	1094	887	231	629	187	769	37	610	310
sgTGGT1_202430_6	TGGT1_202430	222	1128	228	557	176	106	185	379	152	0	198	58	218	993	257	44	216	0	169	0	134	40	157	13
sgTGGT1_202430_7	TGGT1_202430	108	47	69	20	65	6	65	32	34	0	68	0	76	0	74	92	72	0	54	0	28	0	65	0
sgTGGT1_202430_8	TGGT1_202430	73	0	59	0	70	0	47	0	28	0	65	5	57	0	47	40	63	0	44	0	33	0	41	0
sgTGGT1_202430_9	TGGT1_202430	244	14	209	14	184	0	171	0	86	0	184	0	196	0	177	0	161	0	152	0	133	0	141	34
sgTGGT1_202440_1	TGGT1_202440	215	7	230	0	208	0	177	0	129	0	203	0	210	0	237	0	203	0	158	0	151	0	180	0
sgTGGT1_202440_10	TGGT1_202440	555	0	447	10	428	0	382	0	184	0	437	0	435	6	478	0	359	0	289	0	161	0	317	0
sgTGGT1_202440_2	TGGT1_202440	607	65	625	0	523	163	464	0	379	0	578	0	573	0	629	0	505	0	406	0	431	0	463	0
sgTGGT1_202440_3	TGGT1_202440	441	29	501	0	358	0	309	0	317	0	428	0	493	0	494	0	432	0	318	0	315	0	343	0
sgTGGT1_202440_4	TGGT1_202440	2076	24	2046	59	1644	9	1608	17	1268	38	1732	54	2065	0	2216	0	1864	63	1396	78	1218	12	1562	24
sgTGGT1_202440_5	TGGT1_202440	205	29	255	0	185	19	162	0	205	0	198	26	227	0	240	64	234	0	166	3416	257	99	155	0
sgTGGT1_202440_6	TGGT1_202440	209	12	192	0	171	0	153	0	107	0	197	0	170	0	164	0	172	0	192	0	115	0	122	0
sgTGGT1_202440_7	TGGT1_202440	782	33	1102	0	671	273	634	210	851	0	690	10	1058	221	1124	2	1058	1	795	0	1127	732	712	1
sgTGGT1_202440_8	TGGT1_202440	344	25	357	18	260	51	282	117	217	476	309	81	341	599	369	0	303	0	255	0	230	255	266	287
sgTGGT1_202440_9	TGGT1_202440	1778	4349	2114	2531	1557	2210	1350	666	1310	583	1533	2431	1927	0	2162	4641	1804	3287	1425	116	1568	211	1374	916
sgTGGT1_202445_1	TGGT1_202445	635	3109	575	3077	470	1642	489	962	311	569	550	1165	518	1821	592	2506	523	1361	359	1665	309	1448	409	1596
sgTGGT1_202445_10	TGGT1_202445	282	892	258	86	209	643	183	175	120	2	248	128	210	2113	229	239	229	165	186	5	168	1048	177	1154
sgTGGT1_202445_2	TGGT1_202445	231	1384	311	243	177	1775	180	1039	235	0	253	205	317	1125	317	265	318	2183	256	0	267	1202	227	228
sgTGGT1_202445_3	TGGT1_202445	793	3468	1063	2350	666	1741	653	1005	761	549	692	2492	963	3649	964	1677	997	8343	899	9926	1169	3286	645	3448
sgTGGT1_202445_4	TGGT1_202445	364	314	221	2379	336	506	267	928	119	1958	256	785	265	0	266	301	255	2143	189	0	88	68	241	545
sgTGGT1_202445_5	TGGT1_202445	858	10	1075	615	715	288	691	483	817	16	845	222	1067	119	1015	389	981	558	730	0	971	975	698	239
sgTGGT1_202445_6	TGGT1_202445	549	572	606	924	458	768	444	469	308	157	483	1128	576	1769	474	829	527	696	372	4314	455	707	383	511
sgTGGT1_202445_7	TGGT1_202445	310	22	280	298	222	533	208	636	180	31	208	1010	266	0	332	493	269	1444	190	0	182	374	177	218
sgTGGT1_202445_8	TGGT1_202445	1487	1447	1837	901	1181	2346	1163	593	1119	769	1344	2268	1630	6243	1613	928	1547	6441	1292	11102	1456	2501	1103	2328
sgTGGT1_202445_9	TGGT1_202445	0	0	0	0	0	0	0	0	0	0	0	0	0	0	0	0	0	0	0	0	0	0	0	0
sgTGGT1_202450_1	TGGT1_202450	81	0	74	127	65	0	65	0	41	0	54	316	62	0	62	0	69	0	43	0	47	20	42	0
sgTGGT1_202450_10	TGGT1_202450	502	1019	426	215	353	23	341	304	206	48	368	1690	383	652	339	882	349	34	262	0	228	1475	295	423
sgTGGT1_202450_2	TGGT1_202450	678	724	781	1129	640	468	572	610	514	2723	605	577	746	0	771	2505	756	954	560	69	484	161	558	463
sgTGGT1_202450_3	TGGT1_202450	292	0	338	62	257	0	250	57	184	446	264	280	314	0	318	979	301	367	272	0	207	318	203	0
sgTGGT1_202450_4	TGGT1_202450	937	1606	1047	3112	692	2258	680	1405	592	1538	843	2194	876	1771	899	3702	922	3801	682	7856	666	1271	684	1768
sgTGGT1_202450_5	TGGT1_202450	2117	2181	2496	2969	1743	3767	1647	2954	1597	1832	1927	3160	2423	6281	2561	3754	2294	5681	1734	9821	1813	2126	1616	4784
sgTGGT1_202450_6	TGGT1_202450	922	678	1172	635	782	110	809	729	746	0	838	570	1039	347	1097	183	1050	584	715	8	922	921	727	133
sgTGGT1_202450_7	TGGT1_202450	188	0	238	0	147	0	158	0	168	0	192	399	260	0	247	0	240	0	191	0	220	0	141	0
sgTGGT1_202450_8	TGGT1_202450	282	0	356	0	221	539	256	0	393	86	300	0	414	155	471	0	386	0	360	0	476	0	276	33
sgTGGT1_202450_9	TGGT1_202450	570	23	757	56	503	226	474	0	456	0	596	320	652	108	696	651	639	0	478	0	584	471	460	126
sgTGGT1_202460_1	TGGT1_202460	1408	31	1212	19	1093	0	1005	0	624	0	1188	35	1234	2	1213	106	1158	20	870	0	760	0	999	99
sgTGGT1_202460_10	TGGT1_202460	435	0	376	69	345	0	350	11	221	10	307	12	330	0	353	0	302	0	228	0	220	0	271	0
sgTGGT1_202460_2	TGGT1_202460	390	0	466	0	322	0	325	0	359	0	375	0	443	0	477	0	409	0	482	0	449	0	340	0
sgTGGT1_202460_3	TGGT1_202460	309	0	333	0	251	0	241	0	231	0	253	0	344	317	301	38	303	0	237	0	254	0	232	0
sgTGGT1_202460_4	TGGT1_202460	1054	846	1754	0	950	66	1003	0	1686	0	1081	0	1750	0	1909	0	1640	0	1391	16	2314	633	1155	87
sgTGGT1_202460_5	TGGT1_202460	366	0	417	458	320	9	277	0	336	0	308	72	367	0	380	0	414	8	257	229	399	900	277	49
sgTGGT1_202460_6	TGGT1_202460	850	0	1142	0	777	0	686	0	704	0	761	0	989	0	1153	0	978	0	719	0	784	0	725	0
sgTGGT1_202460_7	TGGT1_202460	176	0	162	0	152	0	138	0	82	0	127	0	136	0	127	0	140	0	125	0	93	0	80	0
sgTGGT1_202460_8	TGGT1_202460	1276	0	1334	0	1055	0	973	24	709	0	1049	6	1275	0	1316	0	1191	0	851	19	773	0	880	0
sgTGGT1_202460_9	TGGT1_202460	385	0	366	0	334	0	307	0	183	0	305	0	335	0	356	0	286	0	254	0	144	0	271	0
sgTGGT1_202470_1	TGGT1_202470	211	0	256	0	222	0	233	0	148	0	226	0	243	0	271	0	219	0	192	0	149	0	165	0
sgTGGT1_202470_10	TGGT1_202470	209	8	216	0	194	21	175	0	141	0	170	20	212	0	263	0	199	0	118	0	159	0	175	0
sgTGGT1_202470_2	TGGT1_202470	1084	14	1209	0	828	0	925	0	899	0	897	0	1286	0	1471	0	1209	238	952	0	953	0	808	0
sgTGGT1_202470_3	TGGT1_202470	354	0	331	152	280	0	259	0	182	0	283	1	307	0	341	0	283	0	210	0	159	0	226	0
sgTGGT1_202470_4	TGGT1_202470	136	18	166	222	81	0	115	0	77	0	106	0	128	0	139	0	142	0	88	251	109	0	70	0
sgTGGT1_202470_5	TGGT1_202470	2202	1628	1964	1524	1611	1199	1638	701	1015	1122	1628	888	1801	237	1821	336	1838	2265	1384	138	1152	118	1343	344
sgTGGT1_202470_6	TGGT1_202470	1454	200	1394	1238	1116	1205	1068	1306	766	1455	1173	623	1266	88	1449	866	1208	1445	860	2318	792	817	971	186
sgTGGT1_202470_7	TGGT1_202470	257	0	301	0	217	0	224	323	223	396	311	308	298	0	335	1	292	0	261	0	293	43	253	0
sgTGGT1_202470_8	TGGT1_202470	1809	16	2405	42	1498	79	1473	11	1835	104	1634	37	2332	0	2410	0	2100	0	1908	26	2640	0	1476	7
sgTGGT1_202470_9	TGGT1_202470	316	0	427	29	288	0	286	33	483	13	337	2	480	0	518	0	499	0	367	0	649	0	320	3
sgTGGT1_202480_1	TGGT1_202480	166	99	180	0	127	20	144	38	104	40	120	18	176	0	179	46	181	43	117	0	151	0	147	28
sgTGGT1_202480_10	TGGT1_202480	408	1273	479	7	327	771	324	19	333	0	350	655	444	0	512	312	435	1147	353	0	335	134	388	266
sgTGGT1_202480_2	TGGT1_202480	916	134	815	0	703	0	742	805	447	39	829	74	835	0	910	52	730	24	538	0	389	17	542	6
sgTGGT1_202480_3	TGGT1_202480	471	0	419	0	341	0	365	0	220	0	383	0	368	0	443	0	378	0	250	0	204	0	293	0
sgTGGT1_202480_4	TGGT1_202480	278	17	219	0	192	0	192	8	78	0	170	0	177	0	209	0	177	12	123	0	70	8	143	1
sgTGGT1_202480_5	TGGT1_202480	511	288	678	43	454	52	474	97	469	65	544	118	654	0	693	99	674	126	528	257	718	25	503	22
sgTGGT1_202480_6	TGGT1_202480	469	135	460	194	330	14	355	0	302	1	374	112	463	138	523	0	398	16	385	0	311	10	336	41
sgTGGT1_202480_7	TGGT1_202480	832	2658	1168	613	744	159	738	2211	1047	2795	867	513	1244	3334	1406	1429	1143	3130	913	395	1189	390	825	721
sgTGGT1_202480_8	TGGT1_202480	414	91	419	252	314	0	271	0	215	0	297	47	414	47	342	221	376	0	323	0	323	0	301	0
sgTGGT1_202480_9	TGGT1_202480	1299	0	1449	0	1041	4	978	18	1066	0	1090	0	1508	0	1506	0	1459	0	1193	0	1301	0	1007	0
sgTGGT1_202490_1	TGGT1_202490	172	0	155	161	98	50	125	0	88	14	122	16	129	0	176	148	131	3	140	0	131	0	91	46
sgTGGT1_202490_10	TGGT1_202490	907	172	936	164	751	401	694	641	550	0	739	243	878	0	1050	297	789	481	662	413	590	112	616	64
sgTGGT1_202490_2	TGGT1_202490	362	0	347	0	287	0	299	28	152	0	316	0	313	0	332	0	313	0	220	0	165	5	250	0
sgTGGT1_202490_3	TGGT1_202490	873	0	907	0	731	0	716	0	507	0	667	0	804	0	853	0	735	1	599	0	494	0	631	0
sgTGGT1_202490_4	TGGT1_202490	488	0	525	0	426	0	404	19	383	0	410	0	549	0	556	0	488	0	418	0	427	0	404	0
sgTGGT1_202490_5	TGGT1_202490	403	189	354	121	308	69	313	24	156	0	332	151	280	0	317	0	312	0	277	0	196	0	198	0
sgTGGT1_202490_6	TGGT1_202490	377	790	321	114	301	0	303	29	203	0	287	379	343	2015	404	201	325	235	228	0	226	741	280	7
sgTGGT1_202490_7	TGGT1_202490	1002	297	1152	35	791	65	749	313	852	9	744	244	1143	0	1105	121	1135	85	791	0	971	218	711	23
sgTGGT1_202490_8	TGGT1_202490	757	0	956	35	650	0	619	12	691	0	793	28	973	0	1024	0	939	0	705	0	889	0	656	0
sgTGGT1_202490_9	TGGT1_202490	1098	0	1184	0	893	0	870	20	791	6	884	14	1251	1	1402	0	1135	12	918	0	751	0	833	0
sgTGGT1_202500_1	TGGT1_202500	692	0	869	0	544	0	560	2	587	0	659	0	834	0	869	0	787	0	595	0	742	0	584	0
sgTGGT1_202500_10	TGGT1_202500	928	0	1213	0	776	4	816	0	858	1	895	0	1145	0	1246	0	1157	0	867	0	1084	0	711	0
sgTGGT1_202500_2	TGGT1_202500	1144	1	1164	0	972	0	916	0	659	0	1019	0	1093	0	1212	0	1008	1	729	0	701	0	762	0
sgTGGT1_202500_3	TGGT1_202500	752	87	880	0	578	0	595	9	512	0	681	0	720	0	784	0	783	0	623	0	738	2	552	7
sgTGGT1_202500_4	TGGT1_202500	321	0	440	0	277	0	267	1	330	0	286	0	431	0	441	0	441	0	328	0	426	0	265	0
sgTGGT1_202500_5	TGGT1_202500	465	0	531	1	377	0	386	0	368	0	444	0	581	16	646	0	577	0	394	0	445	0	353	0
sgTGGT1_202500_6	TGGT1_202500	784	441	981	17	652	449	614	37	663	53	697	487	870	291	1021	43	927	923	736	0	787	85	589	95
sgTGGT1_202500_7	TGGT1_202500	555	0	576	0	484	0	446	0	271	48	447	12	483	0	494	0	513	0	380	0	267	22	372	0
sgTGGT1_202500_8	TGGT1_202500	0	0	0	0	0	0	0	0	0	0	0	0	0	0	0	0	0	0	0	0	0	0	0	0
sgTGGT1_202500_9	TGGT1_202500	1207	0	1525	0	987	0	1024	0	1168	0	1098	14	1473	0	1559	0	1352	18	1045	0	1326	3	1011	0
sgTGGT1_202510_1	TGGT1_202510	249	63	318	332	188	310	188	0	198	58	227	291	295	0	303	0	248	1889	178	150	258	3	172	15
sgTGGT1_202510_10	TGGT1_202510	703	826	923	2848	569	1906	526	3087	614	3626	568	3865	813	1725	904	759	792	8161	731	1407	685	1185	649	1058
sgTGGT1_202510_2	TGGT1_202510	1520	1403	1353	2398	1194	766	1076	1951	685	823	1113	2078	1210	1686	1249	1641	1075	4983	815	1059	772	875	929	1820
sgTGGT1_202510_3	TGGT1_202510	42	0	77	0	44	0	41	0	41	0	89	0	57	0	87	0	55	0	35	0	51	0	61	0
sgTGGT1_202510_4	TGGT1_202510	567	30	845	423	454	1903	491	867	681	2	530	610	813	402	909	669	799	2082	667	0	965	441	542	662
sgTGGT1_202510_5	TGGT1_202510	1396	837	1426	4527	1069	4881	1010	1592	806	865	1267	3280	1289	2931	1412	3742	1384	3403	914	5	835	1362	972	2102
sgTGGT1_202510_6	TGGT1_202510	681	35	739	45	541	36	550	135	492	108	681	37	740	56	728	57	693	95	541	57	485	143	537	182
sgTGGT1_202510_7	TGGT1_202510	1328	4	1266	1	1039	0	1045	4	720	0	1128	7	1197	2	1341	0	1124	0	907	0	655	0	923	0
sgTGGT1_202510_8	TGGT1_202510	89	0	106	0	69	0	57	0	43	0	85	21	71	175	48	0	76	101	76	0	47	0	47	0
sgTGGT1_202510_9	TGGT1_202510	442	39	468	491	377	146	385	1466	251	265	407	62	428	335	397	1397	409	522	289	0	277	530	303	983
sgTGGT1_202520_1	TGGT1_202520	299	0	239	0	230	22	151	0	90	110	214	27	236	47	187	76	173	0	135	0	75	95	139	241
sgTGGT1_202520_10	TGGT1_202520	479	42	427	27	454	0	343	8	207	15	351	17	394	0	378	17	378	62	299	2	208	27	315	57
sgTGGT1_202520_2	TGGT1_202520	205	0	243	48	159	7	160	328	167	67	138	45	256	0	263	0	220	136	152	0	188	796	161	5
sgTGGT1_202520_3	TGGT1_202520	343	0	381	0	325	0	263	0	245	0	369	0	455	0	470	0	366	0	223	0	317	0	260	25
sgTGGT1_202520_4	TGGT1_202520	430	25	427	0	356	7	340	29	235	0	358	15	388	0	476	0	368	0	285	0	250	33	291	0
sgTGGT1_202520_5	TGGT1_202520	129	0	166	0	106	0	110	0	114	0	124	0	164	0	165	0	148	0	114	0	122	0	132	0
sgTGGT1_202520_6	TGGT1_202520	418	0	598	0	401	19	357	0	439	0	421	0	601	0	648	0	546	0	467	0	581	0	411	10
sgTGGT1_202520_7	TGGT1_202520	222	122	249	70	211	20	188	537	118	30	184	197	220	90	188	372	170	417	157	0	136	767	154	0
sgTGGT1_202520_8	TGGT1_202520	709	259	978	199	597	711	619	51	795	77	716	346	1011	126	1052	323	908	1057	779	0	944	398	630	413
sgTGGT1_202520_9	TGGT1_202520	264	0	294	0	217	0	208	0	203	0	208	0	321	0	373	0	288	0	233	0	237	0	212	0
sgTGGT1_202530_1	TGGT1_202530	59	0	56	0	40	0	49	0	43	0	61	0	47	0	63	1	55	0	17	0	63	0	33	0
sgTGGT1_202530_10	TGGT1_202530	279	0	205	0	230	3	200	0	87	0	209	2	201	11	188	0	200	0	115	0	94	0	121	0
sgTGGT1_202530_2	TGGT1_202530	659	33	714	0	500	0	514	0	482	0	508	0	704	8	730	0	665	0	441	0	527	0	469	0
sgTGGT1_202530_3	TGGT1_202530	409	0	425	0	319	0	290	0	262	13	286	0	392	0	403	0	418	0	329	0	297	39	276	0
sgTGGT1_202530_4	TGGT1_202530	1373	0	1083	92	1020	0	929	0	625	328	1041	38	1170	0	1172	0	1000	0	754	0	615	0	842	0
sgTGGT1_202530_5	TGGT1_202530	35	0	42	0	30	0	29	0	36	0	32	0	55	0	48	0	34	0	18	0	16	0	22	0
sgTGGT1_202530_6	TGGT1_202530	901	0	1182	0	764	0	778	0	918	0	733	40	1144	0	1164	0	1151	2	954	3	1313	0	806	357
sgTGGT1_202530_7	TGGT1_202530	307	0	348	0	262	0	227	0	191	0	209	0	318	0	339	0	318	0	206	0	223	0	232	0
sgTGGT1_202530_8	TGGT1_202530	125	0	106	0	78	0	95	0	58	0	94	0	105	0	109	0	108	0	87	0	63	0	80	0
sgTGGT1_202530_9	TGGT1_202530	1346	38	1213	32	951	0	985	15	476	0	1050	9	982	0	848	25	918	0	772	0	614	0	729	0
sgTGGT1_202540_1	TGGT1_202540	439	7	415	114	348	142	366	0	207	0	389	34	381	0	388	23	371	41	273	80	194	0	291	33
sgTGGT1_202540_10	TGGT1_202540	164	0	222	0	152	0	151	10	177	0	195	18	233	0	249	0	215	3	165	0	253	0	117	0
sgTGGT1_202540_2	TGGT1_202540	72	0	49	0	46	0	40	0	38	0	35	0	65	0	63	0	49	0	44	0	51	0	43	0
sgTGGT1_202540_3	TGGT1_202540	1624	130	2142	310	1268	108	1305	39	1683	960	1377	79	1952	297	2121	203	2003	79	1535	62	2440	0	1480	182
sgTGGT1_202540_4	TGGT1_202540	974	29	862	0	821	46	809	1	533	0	880	0	905	0	983	78	768	488	560	0	426	0	655	17
sgTGGT1_202540_5	TGGT1_202540	233	0	144	0	169	0	170	0	70	0	174	8	131	9	184	0	141	0	84	0	93	0	117	21
sgTGGT1_202540_6	TGGT1_202540	59	0	56	0	47	0	50	0	32	0	56	0	58	0	41	0	49	0	44	0	27	0	33	0
sgTGGT1_202540_7	TGGT1_202540	240	0	261	0	223	0	193	0	85	2	219	5	182	15	189	202	234	1202	174	0	100	0	162	5
sgTGGT1_202540_8	TGGT1_202540	315	5	276	0	201	0	248	1	134	0	248	0	200	0	206	0	225	0	160	4	153	16	127	2
sgTGGT1_202540_9	TGGT1_202540	240	0	201	0	168	10	148	0	89	0	187	1	176	0	156	6	151	4	172	0	99	0	124	0
sgTGGT1_202550_1	TGGT1_202550	546	23	626	0	425	0	481	0	477	0	445	1	685	0	801	0	608	1	408	0	506	0	494	0
sgTGGT1_202550_10	TGGT1_202550	861	1103	1098	196	608	755	639	1366	798	1187	777	781	986	0	1016	488	965	581	762	34	1057	1602	669	44
sgTGGT1_202550_2	TGGT1_202550	323	0	339	0	277	1	241	0	177	8	294	167	308	0	305	0	295	0	217	0	166	0	178	124
sgTGGT1_202550_3	TGGT1_202550	702	53	928	798	589	176	624	54	685	738	696	215	896	0	1048	145	921	2055	708	61	871	370	673	15
sgTGGT1_202550_4	TGGT1_202550	313	643	311	0	243	133	263	31	218	449	245	104	298	0	321	0	287	49	200	0	229	427	214	0
sgTGGT1_202550_5	TGGT1_202550	385	59	355	225	316	94	293	156	187	168	254	431	377	110	381	101	324	273	237	0	156	135	231	0
sgTGGT1_202550_6	TGGT1_202550	188	27	247	0	165	70	153	0	147	0	171	5	216	0	245	0	239	0	129	1	213	0	186	0
sgTGGT1_202550_7	TGGT1_202550	498	67	425	1649	388	82	362	268	235	240	429	65	407	343	430	0	356	407	261	10	193	19	323	431
sgTGGT1_202550_8	TGGT1_202550	649	5	584	549	541	0	466	66	315	152	513	120	564	0	592	0	529	746	462	477	335	483	395	193
sgTGGT1_202550_9	TGGT1_202550	845	646	1028	1910	702	819	679	141	567	1325	643	581	870	1	945	374	920	2094	674	3193	687	1857	656	877
sgTGGT1_202568_1	TGGT1_202568	648	1	864	0	539	24	522	0	686	0	614	0	793	0	857	0	797	0	666	0	952	0	556	0
sgTGGT1_202568_10	TGGT1_202568	491	0	518	0	398	0	377	0	237	0	467	0	450	0	416	0	432	0	322	1	396	0	352	0
sgTGGT1_202568_2	TGGT1_202568	582	0	646	1	475	0	455	5	425	0	444	0	592	0	644	0	548	0	458	0	520	0	415	2
sgTGGT1_202568_3	TGGT1_202568	351	2	249	0	269	0	211	6	131	3	216	6	219	0	242	0	205	0	164	0	101	3	151	5
sgTGGT1_202568_4	TGGT1_202568	507	69	646	0	437	0	427	476	481	0	397	0	643	0	697	0	612	0	508	0	618	0	474	0
sgTGGT1_202568_5	TGGT1_202568	1427	16	1548	3	1159	0	1086	0	808	0	1352	6	1398	0	1357	0	1258	0	1011	0	912	0	932	0
sgTGGT1_202568_6	TGGT1_202568	830	13	711	3	555	0	595	0	418	0	656	29	684	0	656	120	642	0	503	0	390	0	483	0
sgTGGT1_202568_7	TGGT1_202568	76	0	66	0	46	0	39	0	27	0	75	0	55	0	52	0	56	0	53	0	48	0	29	3
sgTGGT1_202568_8	TGGT1_202568	111	35	110	0	79	0	106	6	46	2	96	0	86	0	91	0	103	4	102	8	59	0	46	0
sgTGGT1_202568_9	TGGT1_202568	243	0	405	1	245	0	207	0	410	0	265	0	350	0	436	0	414	0	345	0	574	0	285	0
sgTGGT1_2025721	TGGT1_202572	252	9	280	0	253	0	204	0	156	0	207	0	243	0	253	0	217	0	193	0	159	0	167	0
sgTGGT1_20257210	TGGT1_202572	322	11	311	125	246	0	239	0	159	0	243	0	268	0	276	0	255	0	173	0	154	0	188	0
sgTGGT1_2025722	TGGT1_202572	553	0	818	0	533	0	554	11	587	1	558	2	749	1	841	0	755	3	599	0	740	0	571	0
sgTGGT1_2025723	TGGT1_202572	1056	0	1279	55	805	38	787	118	853	28	891	77	1174	0	1233	1	1208	0	922	0	1289	0	794	26
sgTGGT1_2025724	TGGT1_202572	353	0	321	96	269	14	252	0	165	0	265	30	285	0	307	0	297	115	278	0	211	30	249	1
sgTGGT1_2025725	TGGT1_202572	624	687	787	251	527	71	487	31	623	965	604	48	744	26	798	86	782	344	601	0	698	211	514	115
sgTGGT1_2025726	TGGT1_202572	78	94	62	0	71	0	43	0	34	0	81	0	56	0	65	34	80	0	32	0	47	0	63	0
sgTGGT1_2025727	TGGT1_202572	583	0	813	0	472	0	479	0	713	0	566	5	808	0	925	0	776	121	631	4	898	0	604	68
sgTGGT1_2025728	TGGT1_202572	637	0	798	0	522	0	470	0	632	1	585	0	793	0	871	0	741	0	604	0	814	0	533	0
sgTGGT1_2025729	TGGT1_202572	347	0	375	0	308	2	252	0	203	0	314	38	338	0	280	0	325	0	193	0	267	0	206	0
sgTGGT1_202580_1	TGGT1_202580	319	20	341	520	275	0	237	73	242	0	284	1	394	0	376	58	346	403	253	0	299	0	245	96
sgTGGT1_202580_10	TGGT1_202580	434	35	477	11	343	1064	303	6	354	1	374	233	500	321	518	769	442	962	379	0	434	859	343	1347
sgTGGT1_202580_2	TGGT1_202580	429	27	462	112	344	122	331	214	308	670	374	76	461	1	509	0	445	291	349	122	355	357	332	737
sgTGGT1_202580_3	TGGT1_202580	315	0	422	0	310	253	283	0	398	62	300	612	421	1	486	0	446	0	316	881	418	671	357	0
sgTGGT1_202580_4	TGGT1_202580	194	0	129	37	156	46	137	0	63	0	142	0	145	0	138	0	165	0	64	0	68	35	92	12
sgTGGT1_202580_5	TGGT1_202580	350	49	392	733	306	898	258	760	179	0	301	586	362	691	351	502	332	2050	270	1338	271	1184	272	2182
sgTGGT1_202580_6	TGGT1_202580	494	0	470	601	366	1107	389	56	366	641	401	90	520	0	638	4	494	3123	352	79	323	794	350	1770
sgTGGT1_202580_7	TGGT1_202580	140	71	155	577	115	0	117	192	63	0	105	95	125	0	133	0	147	1591	108	0	66	0	95	691
sgTGGT1_202580_8	TGGT1_202580	141	0	157	0	102	0	113	0	125	0	91	0	128	0	181	195	155	21	128	0	132	0	102	0
sgTGGT1_202580_9	TGGT1_202580	423	0	455	159	330	532	345	501	264	65	405	384	428	3823	477	600	431	710	350	0	383	482	358	28
sgTGGT1_202590_1	TGGT1_202590	453	5	466	13	376	0	379	1	285	0	393	14	435	0	482	118	443	0	400	0	386	7	344	0
sgTGGT1_202590_10	TGGT1_202590	193	28	221	25	173	45	140	12	144	136	151	423	207	1	238	68	208	60	126	32	120	27	153	139
sgTGGT1_202590_2	TGGT1_202590	825	286	1057	95	735	1917	732	1924	730	57	813	1332	1008	4359	1083	594	965	4633	689	652	906	617	700	787
sgTGGT1_202590_3	TGGT1_202590	187	0	199	0	144	0	162	0	142	0	162	0	202	0	206	0	185	0	170	0	153	0	135	0
sgTGGT1_202590_4	TGGT1_202590	138	0	132	76	103	1	103	0	70	0	134	365	118	0	132	0	101	56	73	0	64	1259	77	0
sgTGGT1_202590_5	TGGT1_202590	1245	19	1308	0	975	1	873	4	813	17	1005	22	1219	0	1218	0	1155	22	969	0	1096	39	886	2
sgTGGT1_202590_6	TGGT1_202590	416	28	437	48	343	13	324	0	265	0	316	0	431	51	431	0	404	0	291	208	267	193	254	165
sgTGGT1_202590_7	TGGT1_202590	462	0	463	0	334	0	363	0	224	1	329	0	382	0	356	0	392	0	363	0	275	0	310	0
sgTGGT1_202590_8	TGGT1_202590	493	1634	674	631	414	1002	370	52	510	141	406	425	609	561	700	163	613	89	552	0	697	179	411	686
sgTGGT1_202590_9	TGGT1_202590	711	546	688	1754	520	673	480	194	306	100	608	577	604	1816	594	670	610	898	397	454	324	1622	477	274
sgTGGT1_202600_1	TGGT1_202600	487	1508	569	1041	405	195	388	1467	356	1093	461	1950	541	1	504	2160	547	2923	429	10706	398	1135	395	1086
sgTGGT1_202600_10	TGGT1_202600	486	262	446	114	378	598	330	132	263	0	392	151	398	0	409	1266	417	506	304	11	335	254	308	829
sgTGGT1_202600_2	TGGT1_202600	1141	5793	1444	3542	904	5282	841	3219	1089	3674	997	4759	1268	3	1320	2749	1281	5022	1044	0	1264	2961	912	2055
sgTGGT1_202600_3	TGGT1_202600	470	803	561	3120	383	743	360	1918	281	31	341	1150	469	2111	462	61	431	2914	391	326	422	2930	353	1299
sgTGGT1_202600_4	TGGT1_202600	1013	1505	1205	1542	790	5548	791	4731	785	2791	916	5277	1143	3970	1208	2340	1104	7551	851	624	950	5989	776	3915
sgTGGT1_202600_5	TGGT1_202600	466	10	413	55	352	303	338	22	168	113	380	35	362	2537	326	253	377	1187	261	45	202	55	243	107
sgTGGT1_202600_6	TGGT1_202600	198	13	248	0	150	11	141	0	134	0	137	66	213	0	195	0	190	13	195	0	170	0	143	0
sgTGGT1_202600_7	TGGT1_202600	516	147	566	884	440	0	383	44	356	0	410	43	534	0	597	0	564	108	427	0	469	249	414	11
sgTGGT1_202600_8	TGGT1_202600	138	611	199	45	134	438	104	0	131	0	135	187	185	1	195	0	192	1194	73	0	240	0	112	198
sgTGGT1_202600_9	TGGT1_202600	551	113	727	1215	476	2144	461	1418	557	3014	569	2081	707	491	746	2528	661	1218	593	0	808	1991	508	357
sgTGGT1_202610_1	TGGT1_202610	944	599	1042	195	823	2042	784	1065	682	52	831	991	1114	2608	1173	2766	974	3764	754	0	688	1066	719	394
sgTGGT1_202610_10	TGGT1_202610	1876	411	1826	684	1482	264	1360	1232	993	1462	1585	1681	1709	1663	1825	596	1600	2426	1278	161	1104	2857	1334	3033
sgTGGT1_202610_2	TGGT1_202610	82	0	100	59	74	0	72	0	67	0	53	64	91	0	93	0	87	971	87	0	85	116	68	45
sgTGGT1_202610_3	TGGT1_202610	1355	0	2165	3	1164	288	1162	54	1807	0	1266	92	2019	4	2116	0	1958	32	1485	26	2631	2	1318	141
sgTGGT1_202610_4	TGGT1_202610	1712	3005	2209	3386	1356	2658	1438	3301	1682	2976	1435	4491	2160	189	2447	1542	2142	7702	1622	233	1891	4628	1476	1917
sgTGGT1_202610_5	TGGT1_202610	372	188	331	621	277	424	248	122	159	486	261	1479	302	11	262	651	290	3421	207	742	175	367	215	70
sgTGGT1_202610_6	TGGT1_202610	472	15	518	696	382	811	335	829	236	1970	435	633	450	729	449	1065	464	6	429	175	309	1461	319	0
sgTGGT1_202610_7	TGGT1_202610	1018	1321	1289	4861	882	1100	856	3304	836	990	963	2460	1219	108	1304	5671	1171	1107	853	0	1014	1435	854	3356
sgTGGT1_202610_8	TGGT1_202610	430	883	447	937	344	1410	357	209	269	1054	330	735	452	1895	483	378	427	641	339	0	364	1036	307	718
sgTGGT1_202610_9	TGGT1_202610	323	256	343	1139	299	100	283	3956	184	351	266	119	336	36	311	408	264	229	222	24	224	23	199	157
sgTGGT1_202620_1	TGGT1_202620	533	623	664	1129	426	2208	437	376	434	700	498	1341	610	0	631	161	596	1358	466	0	503	2171	422	1029
sgTGGT1_202620_10	TGGT1_202620	423	0	330	78	350	568	307	204	170	554	276	369	326	155	339	1733	331	340	174	0	112	56	217	545
sgTGGT1_202620_2	TGGT1_202620	142	457	191	575	113	15	143	237	143	366	115	436	192	0	194	476	184	989	128	0	186	29	135	5
sgTGGT1_202620_3	TGGT1_202620	0	0	0	0	0	0	0	0	0	0	0	0	0	0	0	0	0	0	0	0	0	0	0	0
sgTGGT1_202620_4	TGGT1_202620	1557	1102	1736	2034	1303	1978	1222	2861	1041	5139	1426	3043	1622	4799	1684	2814	1606	5831	1158	2581	1120	1520	1130	1686
sgTGGT1_202620_5	TGGT1_202620	169	413	135	1754	159	692	130	339	45	666	139	94	132	0	120	158	120	0	67	42	36	90	85	80
sgTGGT1_202620_6	TGGT1_202620	760	831	1122	2828	627	3206	618	689	816	414	674	2905	1036	35	1095	512	1081	632	765	965	1305	2893	660	2234
sgTGGT1_202620_7	TGGT1_202620	765	23	787	1794	617	1488	588	1744	463	0	689	1461	754	2076	761	2441	736	4812	494	1318	577	2232	514	51
sgTGGT1_202620_8	TGGT1_202620	190	175	205	223	189	306	166	0	111	0	172	372	183	819	180	0	177	338	102	0	109	463	128	65
sgTGGT1_202620_9	TGGT1_202620	270	6	82	229	196	25	144	8	25	33	182	96	88	0	108	0	73	23	53	1529	12	110	85	27
sgTGGT1_202630_1	TGGT1_202630	348	11	372	0	263	0	272	11	202	0	299	0	352	0	380	0	306	1	274	0	227	0	234	0
sgTGGT1_202630_10	TGGT1_202630	638	0	764	0	503	0	513	0	632	45	556	0	807	0	885	0	708	37	591	0	751	0	536	0
sgTGGT1_202630_2	TGGT1_202630	910	11	1018	0	750	0	690	0	704	0	799	15	976	0	1098	0	955	0	779	0	811	0	693	0
sgTGGT1_202630_3	TGGT1_202630	501	0	613	0	461	0	417	0	433	0	422	0	556	0	622	0	566	0	486	0	525	0	460	0
sgTGGT1_202630_4	TGGT1_202630	1399	0	2126	0	1143	1	1253	7	2145	6	1250	2	2224	1	2533	0	2122	14	1754	0	3014	57	1445	0
sgTGGT1_202630_5	TGGT1_202630	223	0	240	0	166	0	189	5	139	0	184	0	207	0	208	0	216	0	144	0	127	0	172	0
sgTGGT1_202630_6	TGGT1_202630	247	0	265	2	189	1	226	0	155	0	172	721	251	0	277	0	228	0	187	0	142	0	167	0
sgTGGT1_202630_7	TGGT1_202630	1111	0	1098	0	790	0	829	0	781	0	770	46	1104	0	1325	0	1086	120	870	0	902	149	766	242
sgTGGT1_202630_8	TGGT1_202630	656	0	799	0	578	0	556	20	610	0	685	0	827	0	905	0	784	0	594	0	660	13	594	0
sgTGGT1_202630_9	TGGT1_202630	261	0	257	0	191	0	212	26	147	0	270	0	258	0	256	4	222	0	179	0	203	0	162	21
sgTGGT1_202640_1	TGGT1_202640	516	61	616	307	408	388	409	455	373	1285	464	591	532	32	534	21	568	46	423	0	407	227	368	6
sgTGGT1_202640_10	TGGT1_202640	1002	0	941	0	692	0	770	0	530	0	815	0	881	0	977	0	865	0	579	0	522	0	686	0
sgTGGT1_202640_2	TGGT1_202640	539	0	839	0	477	0	475	18	649	0	458	0	823	0	892	0	748	0	652	0	835	0	555	0
sgTGGT1_202640_3	TGGT1_202640	297	3	250	1407	246	0	187	0	127	0	218	23	260	1006	213	350	216	329	141	0	189	13	209	83
sgTGGT1_202640_4	TGGT1_202640	425	132	491	90	387	740	335	144	417	245	362	9	555	1	612	19	516	3706	312	0	491	330	423	23
sgTGGT1_202640_5	TGGT1_202640	147	0	133	0	137	0	95	16	39	0	157	0	118	0	96	0	81	0	99	0	60	0	101	0
sgTGGT1_202640_6	TGGT1_202640	612	1316	894	398	519	360	541	1615	658	2349	574	556	831	0	865	567	795	2649	604	476	864	708	609	1437
sgTGGT1_202640_7	TGGT1_202640	168	21	112	0	130	326	101	26	46	4	133	10	98	0	97	36	116	0	74	32	48	152	71	2
sgTGGT1_202640_8	TGGT1_202640	510	0	526	0	445	3	424	5	281	0	415	3	492	0	495	0	421	0	365	0	299	0	364	0
sgTGGT1_202640_9	TGGT1_202640	150	30	115	0	125	48	124	0	55	0	115	0	107	0	101	0	98	493	61	0	38	70	89	0
sgTGGT1_202650_1	TGGT1_202650	366	58	513	0	318	156	318	153	388	0	390	132	503	8	568	7	457	196	386	0	466	189	328	7
sgTGGT1_202650_10	TGGT1_202650	63	0	44	0	41	185	37	0	20	0	56	47	33	0	42	85	29	0	21	0	14	31	47	0
sgTGGT1_202650_2	TGGT1_202650	490	215	564	0	377	17	390	29	432	204	362	0	530	0	571	0	516	426	381	0	429	38	417	0
sgTGGT1_202650_3	TGGT1_202650	461	108	590	41	395	3	356	0	387	144	366	276	524	0	628	232	523	239	375	0	493	0	359	301
sgTGGT1_202650_4	TGGT1_202650	851	0	563	60	635	0	523	31	271	15	597	0	588	0	573	0	510	141	399	0	209	35	460	0
sgTGGT1_202650_5	TGGT1_202650	397	0	522	1	331	20	332	0	382	365	322	281	501	204	532	374	502	518	383	0	500	216	327	0
sgTGGT1_202650_6	TGGT1_202650	473	13	673	291	411	356	445	12	549	77	463	68	671	7	765	16	583	1269	416	0	728	38	493	605
sgTGGT1_202650_7	TGGT1_202650	225	5	285	230	177	5	163	80	182	0	176	22	265	0	258	0	259	11	239	570	220	0	168	0
sgTGGT1_202650_8	TGGT1_202650	778	614	1124	475	688	25	690	4	985	0	712	1026	1172	0	1360	157	1091	352	885	0	1256	1067	778	43
sgTGGT1_202650_9	TGGT1_202650	129	3	115	1	93	68	73	11	53	8	85	18	112	0	97	0	84	7	75	0	66	0	82	7
sgTGGT1_202680_1	TGGT1_202680	257	0	228	0	201	0	189	0	117	0	212	0	218	0	227	0	167	0	137	0	63	0	137	0
sgTGGT1_202680_10	TGGT1_202680	314	25	429	0	270	0	251	0	302	0	307	0	398	0	412	0	422	0	315	0	387	0	258	0
sgTGGT1_202680_2	TGGT1_202680	229	0	195	0	174	0	161	0	92	0	184	0	184	0	174	0	182	0	141	0	114	0	139	0
sgTGGT1_202680_3	TGGT1_202680	278	30	308	0	223	0	222	0	154	0	238	0	271	0	249	0	255	0	229	0	213	0	221	0
sgTGGT1_202680_4	TGGT1_202680	1022	33	1213	0	767	0	865	0	901	0	957	0	1224	0	1385	16	1202	0	865	0	1007	0	818	0
sgTGGT1_202680_5	TGGT1_202680	1833	0	2582	0	1547	0	1574	7	2009	0	1689	24	2551	2	2640	0	2425	0	1942	0	2814	1	1675	31
sgTGGT1_202680_6	TGGT1_202680	342	0	325	0	246	0	253	0	195	0	261	0	301	0	329	0	324	0	219	0	181	0	240	0
sgTGGT1_202680_7	TGGT1_202680	115	0	156	0	100	0	94	0	115	0	126	1	163	0	170	0	196	0	144	0	152	15	106	0
sgTGGT1_202680_8	TGGT1_202680	887	0	1006	0	754	0	758	36	651	0	719	6	910	0	1067	0	969	3	708	0	784	0	741	3
sgTGGT1_202680_9	TGGT1_202680	1182	12	1403	1	1061	1	1020	0	914	0	980	0	1376	10	1445	0	1346	0	1042	0	956	98	1007	0
sgTGGT1_202690_1	TGGT1_202690	1131	14	1059	192	855	0	855	131	543	0	915	94	965	0	1006	122	877	70	738	1285	475	100	777	425
sgTGGT1_202690_10	TGGT1_202690	879	1693	1228	331	707	1857	803	191	1159	176	870	189	1248	533	1514	507	1283	661	920	993	1368	350	799	11
sgTGGT1_202690_2	TGGT1_202690	420	122	540	281	319	0	356	186	455	227	342	569	561	0	612	579	529	18	523	0	533	609	405	29
sgTGGT1_202690_3	TGGT1_202690	155	0	143	0	108	0	108	1	49	0	103	0	117	0	113	0	132	4	100	6	80	0	75	0
sgTGGT1_202690_4	TGGT1_202690	698	0	757	3	490	0	535	38	531	0	537	140	741	781	846	0	653	7	565	0	615	0	553	0
sgTGGT1_202690_5	TGGT1_202690	123	0	96	0	108	0	76	0	28	0	98	0	82	0	58	0	78	0	60	0	42	0	81	0
sgTGGT1_202690_6	TGGT1_202690	1575	0	2146	1	1394	9	1367	10	1880	0	1672	58	2163	5	2605	0	2158	212	1633	0	2259	0	1408	1
sgTGGT1_202690_7	TGGT1_202690	1100	51	1570	18	861	0	928	0	1123	13	1006	0	1348	0	1334	0	1350	0	1267	32	1887	0	891	13
sgTGGT1_202690_8	TGGT1_202690	96	0	96	16	71	0	85	0	51	0	83	76	83	0	104	0	78	0	84	0	52	0	60	0
sgTGGT1_202690_9	TGGT1_202690	455	20	453	200	341	2658	324	542	279	971	343	632	492	0	469	162	411	1794	272	528	253	228	300	822
sgTGGT1_202700_1	TGGT1_202700	644	0	751	24	563	40	485	19	491	565	493	62	706	0	782	326	711	0	485	1	522	251	462	19
sgTGGT1_202700_10	TGGT1_202700	329	0	340	0	313	0	255	0	197	0	269	3	304	0	368	0	314	0	173	0	182	0	234	0
sgTGGT1_202700_2	TGGT1_202700	378	49	419	0	327	73	370	18	254	0	450	48	437	0	483	21	448	0	227	0	233	107	298	175
sgTGGT1_202700_3	TGGT1_202700	1024	1094	1141	1384	843	1783	845	1579	729	522	934	1043	1046	1555	1191	2414	1059	1234	693	2690	778	980	790	97
sgTGGT1_202700_4	TGGT1_202700	412	0	408	53	311	194	268	0	275	53	311	74	408	0	458	357	417	175	316	0	319	0	257	9
sgTGGT1_202700_5	TGGT1_202700	474	0	722	848	424	61	420	140	572	169	381	1128	662	4062	725	374	638	822	551	1502	608	425	440	563
sgTGGT1_202700_6	TGGT1_202700	143	12	138	44	127	407	102	983	95	0	137	30	150	0	177	296	121	2118	101	0	86	0	129	90
sgTGGT1_202700_7	TGGT1_202700	0	0	0	0	0	0	0	0	0	0	0	0	0	0	0	0	0	0	0	0	0	0	0	0
sgTGGT1_202700_8	TGGT1_202700	651	0	705	54	500	178	494	49	413	0	503	54	663	0	640	57	630	15	545	17	584	0	448	123
sgTGGT1_202700_9	TGGT1_202700	971	308	959	2950	753	1177	720	906	578	1170	828	1680	950	964	952	2007	857	429	721	2187	571	774	624	1212
sgTGGT1_202720_1	TGGT1_202720	208	0	215	0	173	0	169	0	144	0	195	0	208	0	246	0	191	0	177	0	133	0	160	1
sgTGGT1_202720_10	TGGT1_202720	200	0	147	0	164	15	148	0	79	0	149	205	132	0	156	0	132	0	124	0	63	0	86	0
sgTGGT1_202720_2	TGGT1_202720	97	0	62	0	75	0	65	0	46	0	90	0	78	0	94	0	78	0	40	0	29	0	69	0
sgTGGT1_202720_3	TGGT1_202720	913	0	872	0	741	0	721	0	523	0	796	0	816	0	953	0	788	0	560	134	442	20	657	0
sgTGGT1_202720_4	TGGT1_202720	616	0	590	19	471	0	445	0	397	0	433	0	552	1	656	0	544	0	463	0	465	0	470	0
sgTGGT1_202720_5	TGGT1_202720	101	0	100	0	72	0	74	105	42	0	67	0	84	0	92	0	70	0	84	0	38	0	66	0
sgTGGT1_202720_6	TGGT1_202720	1100	28	1075	0	854	0	882	27	776	9	748	202	1150	0	1241	0	1007	336	867	0	777	0	761	0
sgTGGT1_202720_7	TGGT1_202720	2350	1	3069	19	2030	2	2012	828	2445	680	2197	2	3199	1	3648	0	2891	4	2200	8	2981	0	2125	2
sgTGGT1_202720_8	TGGT1_202720	889	70	979	3	711	0	687	20	649	10	817	14	940	0	1102	0	914	0	754	0	798	319	745	0
sgTGGT1_202720_9	TGGT1_202720	865	0	1053	0	706	8	628	20	761	0	788	14	1019	266	1068	20	998	571	824	0	1054	0	736	0
sgTGGT1_202730_1	TGGT1_202730	341	0	480	0	304	0	286	0	373	0	283	11	426	0	540	0	449	0	383	0	446	0	287	0
sgTGGT1_202730_10	TGGT1_202730	194	0	225	564	147	22	164	0	183	0	153	0	257	0	292	0	208	70	202	0	201	836	151	146
sgTGGT1_202730_2	TGGT1_202730	323	0	495	0	316	279	272	0	344	367	289	227	476	0	505	0	455	1807	363	0	377	142	291	0
sgTGGT1_202730_3	TGGT1_202730	141	0	175	0	160	0	118	0	95	0	136	0	141	0	187	0	140	0	103	291	116	0	100	0
sgTGGT1_202730_4	TGGT1_202730	1203	374	1489	0	1021	0	1001	0	1124	0	1176	0	1585	0	1736	0	1511	0	1144	0	1448	0	984	0
sgTGGT1_202730_5	TGGT1_202730	375	0	453	0	305	0	303	0	345	0	266	0	442	0	502	0	459	0	342	0	455	0	315	0
sgTGGT1_202730_6	TGGT1_202730	166	0	203	83	155	461	150	90	100	0	152	36	186	0	175	408	196	1398	126	0	151	116	129	0
sgTGGT1_202730_7	TGGT1_202730	271	0	357	0	227	0	234	0	252	0	291	0	301	0	384	0	317	0	243	0	253	0	234	0
sgTGGT1_202730_8	TGGT1_202730	686	0	673	34	538	0	568	90	415	0	553	0	673	0	696	0	653	0	483	0	397	0	481	1
sgTGGT1_202730_9	TGGT1_202730	695	7	709	160	579	0	580	0	440	129	603	21	681	67	815	0	661	1256	463	172	402	72	560	177
sgTGGT1_202735_1	TGGT1_202735	770	453	629	48	590	1932	538	511	337	195	686	128	589	6	574	344	545	300	423	1	319	174	423	76
sgTGGT1_202735_10	TGGT1_202735	324	303	447	217	264	146	262	0	348	2	290	434	357	5	410	237	418	348	319	0	528	304	245	433
sgTGGT1_202735_2	TGGT1_202735	156	0	134	298	115	0	90	139	41	123	124	269	92	35	62	0	80	130	54	0	51	0	68	33
sgTGGT1_202735_3	TGGT1_202735	1998	30	2245	583	1667	355	1665	2439	1397	1750	1700	1090	2064	3462	2050	1245	2066	4054	1498	4269	1612	1166	1513	1792
sgTGGT1_202735_4	TGGT1_202735	703	462	1066	515	632	50	663	28	893	0	647	8	1020	46	1131	81	1052	13	778	0	1341	291	679	257
sgTGGT1_202735_5	TGGT1_202735	441	12	522	43	368	54	358	350	237	17	457	107	396	62	439	9	449	176	444	734	307	67	307	55
sgTGGT1_202735_6	TGGT1_202735	109	0	202	0	111	0	93	0	198	0	57	0	179	0	211	165	196	0	105	0	228	0	118	0
sgTGGT1_202735_7	TGGT1_202735	1845	644	2895	338	1627	1081	1627	1686	2797	321	1948	784	2740	412	3264	747	2930	859	2340	221	3718	235	2102	720
sgTGGT1_202735_8	TGGT1_202735	643	0	588	122	466	332	452	1894	356	44	531	49	549	52	547	521	526	24	384	0	378	37	480	367
sgTGGT1_202735_9	TGGT1_202735	111	0	118	64	98	0	74	0	74	0	100	0	91	0	117	0	116	0	65	0	81	21	79	0
sgTGGT1_202740_1	TGGT1_202740	205	0	184	0	147	0	148	0	132	0	194	0	190	0	229	0	185	0	148	0	168	0	94	0
sgTGGT1_202740_10	TGGT1_202740	300	0	271	0	252	0	223	0	140	0	281	0	258	0	252	0	247	0	184	0	168	0	201	12
sgTGGT1_202740_2	TGGT1_202740	173	0	196	0	122	0	129	0	148	0	118	0	179	0	199	0	216	0	199	0	228	0	137	0
sgTGGT1_202740_3	TGGT1_202740	342	0	389	0	253	1	230	0	211	0	336	0	312	0	321	0	332	0	211	0	241	0	206	0
sgTGGT1_202740_4	TGGT1_202740	951	40	929	775	721	1106	750	540	461	2842	735	549	843	1032	786	851	798	3487	699	253	615	1405	578	2877
sgTGGT1_202740_5	TGGT1_202740	219	38	290	0	158	20	189	0	229	37	227	55	299	0	343	0	260	579	242	0	308	0	185	101
sgTGGT1_202740_6	TGGT1_202740	294	0	195	7	268	0	215	62	89	4	289	61	207	0	261	0	166	399	157	0	75	0	184	0
sgTGGT1_202740_7	TGGT1_202740	276	11	258	0	199	0	206	0	127	78	201	98	238	0	241	20	274	217	175	0	142	140	161	28
sgTGGT1_202740_8	TGGT1_202740	1473	655	1974	530	1220	1162	1313	291	1835	995	1513	1288	2183	55	2417	3240	2022	473	1675	892	2241	593	1473	517
sgTGGT1_202740_9	TGGT1_202740	148	0	130	41	95	0	82	0	60	15	112	126	115	0	118	485	91	65	124	0	73	23	82	49
sgTGGT1_202750_1	TGGT1_202750	617	0	453	0	457	0	431	12	242	0	477	22	459	0	494	0	442	0	264	0	226	0	402	0
sgTGGT1_202750_10	TGGT1_202750	368	0	476	0	327	0	325	0	340	0	362	0	459	0	538	0	462	0	334	0	415	0	333	0
sgTGGT1_202750_2	TGGT1_202750	229	0	153	0	153	0	144	0	43	0	169	0	117	16	100	0	130	0	104	0	49	0	132	0
sgTGGT1_202750_3	TGGT1_202750	633	0	707	0	489	0	500	0	558	0	543	0	757	0	726	0	690	0	545	0	693	0	447	0
sgTGGT1_202750_4	TGGT1_202750	1077	0	895	23	844	1	749	0	580	0	934	0	902	0	937	7	797	0	659	0	502	0	706	0
sgTGGT1_202750_5	TGGT1_202750	229	0	323	0	207	0	190	0	216	0	250	0	277	0	305	0	284	0	234	0	343	0	227	0
sgTGGT1_202750_6	TGGT1_202750	631	0	615	0	544	0	475	2	313	89	485	32	568	0	633	0	575	0	459	0	380	0	436	33
sgTGGT1_202750_7	TGGT1_202750	356	0	292	0	314	0	252	0	150	0	246	0	271	0	285	0	283	0	192	0	114	0	216	0
sgTGGT1_202750_8	TGGT1_202750	608	0	632	10	449	0	475	0	462	0	485	0	653	0	722	0	683	0	538	0	497	68	488	0
sgTGGT1_202750_9	TGGT1_202750	672	5	713	0	531	0	501	0	459	0	526	27	721	0	753	0	632	2	525	0	547	0	479	0
sgTGGT1_202760_1	TGGT1_202760	323	653	366	567	277	889	278	2080	262	341	337	241	392	1	384	44	341	363	313	0	275	17	288	21
sgTGGT1_202760_10	TGGT1_202760	1167	752	1239	631	879	1112	867	1989	581	398	1076	1031	1044	647	1151	4103	1029	2397	749	1683	743	867	832	1563
sgTGGT1_202760_2	TGGT1_202760	283	0	324	803	235	669	188	56	170	0	202	313	259	396	286	92	239	71	198	0	177	135	190	790
sgTGGT1_202760_3	TGGT1_202760	41	0	53	38	23	0	37	0	25	0	8	0	31	0	25	0	30	0	27	0	17	3	30	130
sgTGGT1_202760_4	TGGT1_202760	382	48	418	193	292	17	272	18	269	64	339	50	413	46	415	0	400	0	276	0	400	147	261	169
sgTGGT1_202760_5	TGGT1_202760	727	44	970	71	589	3	615	330	774	114	657	52	927	313	1001	182	993	102	815	2135	940	176	616	117
sgTGGT1_202760_6	TGGT1_202760	1247	0	1074	22	931	5	877	123	654	0	931	53	1130	0	1313	98	1004	94	649	0	631	62	809	151
sgTGGT1_202760_7	TGGT1_202760	876	1778	1047	591	689	460	654	1087	815	0	735	1201	1096	264	1207	173	973	2900	929	2083	949	527	748	704
sgTGGT1_202760_8	TGGT1_202760	370	662	439	18	322	0	326	56	315	5	340	74	483	0	465	185	419	75	276	0	442	277	286	250
sgTGGT1_202760_9	TGGT1_202760	147	1551	177	35	138	51	112	191	106	3	157	2	167	0	166	0	147	439	96	0	176	86	106	952
sgTGGT1_202770_1	TGGT1_202770	441	0	471	0	351	0	312	0	155	0	363	0	318	0	375	0	337	0	260	0	276	0	277	247
sgTGGT1_202770_10	TGGT1_202770	574	0	682	109	532	8	423	172	380	80	520	34	588	0	672	6	556	49	458	0	495	42	432	0
sgTGGT1_202770_2	TGGT1_202770	984	5	763	0	731	25	707	1	398	0	685	6	750	49	859	50	745	241	512	0	363	0	663	24
sgTGGT1_202770_3	TGGT1_202770	1362	28	1676	122	1083	106	1143	20	1159	574	1343	37	1613	32	1793	224	1577	197	1128	206	1395	673	1144	28
sgTGGT1_202770_4	TGGT1_202770	451	3	422	0	362	5	358	0	260	0	441	2	444	0	529	0	423	0	272	0	200	0	292	0
sgTGGT1_202770_5	TGGT1_202770	1477	14	1510	0	1183	0	1249	18	1052	0	1265	0	1590	0	1735	0	1526	0	1073	0	1069	0	1157	1
sgTGGT1_202770_6	TGGT1_202770	935	0	931	0	793	0	718	0	627	0	827	5	955	0	1079	0	875	46	646	0	645	7	689	0
sgTGGT1_202770_7	TGGT1_202770	824	0	1003	2	699	0	664	13	656	0	808	3	957	0	1144	0	919	0	779	0	758	0	673	1
sgTGGT1_202770_8	TGGT1_202770	736	0	864	0	604	228	557	0	592	0	730	10	822	0	851	61	828	2	608	1	625	395	533	426
sgTGGT1_202770_9	TGGT1_202770	593	0	578	0	512	0	471	0	312	0	540	0	562	0	607	0	549	0	398	0	328	0	421	0
sgTGGT1_202780_1	TGGT1_202780	205	753	243	262	189	0	161	371	163	1064	186	680	255	814	287	596	225	430	218	1256	175	366	159	285
sgTGGT1_202780_10	TGGT1_202780	469	17	527	0	379	0	355	0	440	0	401	13	581	0	645	0	536	123	422	399	632	22	358	23
sgTGGT1_202780_2	TGGT1_202780	73	0	48	0	50	0	50	0	18	0	55	0	49	0	50	0	42	0	52	0	32	0	36	0
sgTGGT1_202780_3	TGGT1_202780	382	1298	516	746	279	362	318	20	419	0	294	452	471	1	570	2217	450	914	406	0	611	539	292	1079
sgTGGT1_202780_4	TGGT1_202780	198	24	192	54	157	276	148	10	138	770	155	60	183	154	220	320	193	555	175	3	131	0	128	15
sgTGGT1_202780_5	TGGT1_202780	671	630	797	849	546	946	574	399	600	1082	660	404	873	0	942	1441	830	1101	634	0	709	388	590	1368
sgTGGT1_202780_6	TGGT1_202780	1165	53	1043	1130	894	2438	925	398	601	355	891	853	1055	1161	1049	673	967	2052	782	5530	654	604	804	726
sgTGGT1_202780_7	TGGT1_202780	417	334	481	701	359	264	369	1121	361	500	402	261	531	1305	561	359	458	885	340	41	342	859	341	851
sgTGGT1_202780_8	TGGT1_202780	545	54	428	771	446	286	354	296	184	656	369	362	406	569	425	1701	352	1448	260	94	172	298	270	95
sgTGGT1_202780_9	TGGT1_202780	200	33	252	435	168	64	170	128	144	0	169	517	193	242	239	66	240	1386	156	0	187	451	163	39
sgTGGT1_202790_1	TGGT1_202790	548	498	652	147	439	900	434	238	460	33	483	225	654	3273	678	2	588	946	450	0	605	150	444	50
sgTGGT1_202790_10	TGGT1_202790	196	0	168	178	139	56	128	0	86	0	180	0	157	0	156	190	151	0	117	809	90	0	124	64
sgTGGT1_202790_2	TGGT1_202790	907	40	842	1	730	0	709	0	624	7	782	0	989	0	1074	0	830	0	678	0	583	0	708	0
sgTGGT1_202790_3	TGGT1_202790	311	20	276	0	238	0	243	6	139	2	230	0	267	0	275	0	233	0	136	0	178	0	201	0
sgTGGT1_202790_4	TGGT1_202790	403	0	541	472	383	2	321	51	352	7	393	130	483	0	500	586	458	165	312	10	426	149	343	61
sgTGGT1_202790_5	TGGT1_202790	380	0	279	709	311	701	266	312	153	0	199	171	307	0	335	1106	273	582	168	12	138	10	214	52
sgTGGT1_202790_6	TGGT1_202790	861	382	844	364	741	617	674	896	452	89	764	290	771	2	825	401	753	1270	580	1	460	506	617	78
sgTGGT1_202790_7	TGGT1_202790	546	459	637	1239	445	1023	479	420	365	342	467	1487	561	385	604	2015	556	1154	514	525	405	239	407	203
sgTGGT1_202790_8	TGGT1_202790	0	0	0	0	0	0	0	0	0	0	0	0	0	0	0	0	0	0	0	0	0	0	0	0
sgTGGT1_202790_9	TGGT1_202790	600	999	802	790	543	539	524	1382	642	1919	618	358	812	448	977	965	857	99	648	0	767	1676	561	96
sgTGGT1_202800_1	TGGT1_202800	196	0	186	0	184	0	182	18	94	0	162	1	190	0	216	0	154	0	118	6	91	0	144	0
sgTGGT1_202800_10	TGGT1_202800	397	0	397	0	294	0	329	0	248	0	296	12	401	0	426	0	335	0	329	0	268	0	305	0
sgTGGT1_202800_2	TGGT1_202800	257	0	318	0	249	0	237	0	201	0	226	0	307	0	298	0	242	0	232	0	229	1	206	0
sgTGGT1_202800_3	TGGT1_202800	1288	0	1502	0	1123	99	996	0	956	0	1184	0	1417	0	1546	0	1359	0	900	0	1024	0	930	0
sgTGGT1_202800_4	TGGT1_202800	1049	30	1397	22	926	15	928	0	1096	15	974	49	1323	3	1505	0	1251	0	1002	0	1274	0	1034	0
sgTGGT1_202800_5	TGGT1_202800	291	0	266	0	227	0	227	0	150	0	239	0	237	0	240	0	252	0	199	0	124	0	176	0
sgTGGT1_202800_6	TGGT1_202800	431	25	458	4	335	0	318	0	267	0	323	0	397	0	432	0	365	4	322	0	266	0	258	0
sgTGGT1_202800_7	TGGT1_202800	143	168	129	0	89	0	115	115	85	54	81	24	120	3	121	0	99	0	77	0	115	0	110	50
sgTGGT1_202800_8	TGGT1_202800	327	0	359	0	255	0	284	14	230	0	275	0	345	0	359	0	309	0	241	0	265	0	286	0
sgTGGT1_202800_9	TGGT1_202800	206	0	213	0	136	0	124	0	147	0	146	0	204	0	238	0	175	0	145	0	132	0	116	0
sgTGGT1_202810_1	TGGT1_202810	259	0	242	0	183	0	181	0	112	0	177	0	209	0	204	0	237	0	164	86	185	0	136	0
sgTGGT1_202810_10	TGGT1_202810	2935	0	3280	0	2437	0	2380	16	2350	1	2507	0	3338	0	3563	0	3153	1	2336	0	2715	0	2432	0
sgTGGT1_202810_2	TGGT1_202810	169	0	207	1	128	0	139	0	98	0	128	7	145	0	170	0	164	0	118	0	90	0	106	0
sgTGGT1_202810_3	TGGT1_202810	383	1	389	9	327	0	329	170	248	0	387	157	370	0	359	4	409	0	325	0	297	0	250	0
sgTGGT1_202810_4	TGGT1_202810	1738	33	2134	173	1390	0	1378	1	1524	0	1659	133	1973	0	2229	0	1992	21	1613	0	2003	0	1406	17
sgTGGT1_202810_5	TGGT1_202810	206	0	208	0	153	0	150	0	99	0	111	0	182	0	181	0	190	0	119	0	94	0	139	0
sgTGGT1_202810_6	TGGT1_202810	564	4	654	103	483	39	470	227	418	125	538	313	689	0	725	122	621	65	459	737	497	27	416	45
sgTGGT1_202810_7	TGGT1_202810	1739	29	2115	622	1313	216	1433	114	1337	149	1472	415	1880	33	1939	17	1758	1479	1388	29	1747	158	1393	226
sgTGGT1_202810_8	TGGT1_202810	337	0	275	0	274	0	258	52	129	0	289	13	275	0	268	0	271	0	218	0	163	0	220	6
sgTGGT1_202810_9	TGGT1_202810	597	14	696	1	442	0	462	0	503	0	510	0	634	0	688	0	639	0	533	0	544	0	455	1
sgTGGT1_202820_1	TGGT1_202820	506	0	541	0	432	1	376	0	345	0	483	26	508	1	530	0	441	2	422	0	353	1	406	2
sgTGGT1_202820_10	TGGT1_202820	592	45	704	0	450	0	523	0	511	1	480	44	717	0	749	0	681	15	491	0	676	0	511	0
sgTGGT1_202820_2	TGGT1_202820	714	8	832	0	634	0	544	0	576	0	552	6	856	0	984	0	833	20	628	0	695	57	634	0
sgTGGT1_202820_3	TGGT1_202820	726	0	731	0	512	0	532	0	427	0	563	0	720	0	851	0	639	0	496	0	426	0	547	0
sgTGGT1_202820_4	TGGT1_202820	413	86	415	0	331	0	307	162	246	100	331	5	421	0	469	0	377	0	332	0	242	0	321	0
sgTGGT1_202820_5	TGGT1_202820	324	0	288	0	288	0	233	0	147	0	250	0	290	0	293	0	273	0	171	0	122	0	227	2
sgTGGT1_202820_6	TGGT1_202820	449	18	517	0	406	72	375	0	384	0	410	0	537	0	555	3	496	0	392	0	433	0	406	0
sgTGGT1_202820_7	TGGT1_202820	1463	0	2137	0	1222	0	1213	0	1865	0	1457	0	1934	5	2218	66	2061	0	1546	0	2415	0	1386	8
sgTGGT1_202820_8	TGGT1_202820	532	0	510	0	421	0	402	21	271	0	434	0	437	12	481	0	441	0	359	0	315	0	372	0
sgTGGT1_202820_9	TGGT1_202820	224	0	171	0	183	0	163	0	80	0	228	0	155	0	149	0	134	0	141	0	79	0	130	0
sgTGGT1_202830_1	TGGT1_202830	298	35	244	394	211	408	236	1195	146	214	237	718	196	0	216	0	210	200	158	0	142	175	194	107
sgTGGT1_202830_10	TGGT1_202830	465	442	590	1427	420	1220	390	491	338	2997	420	1240	517	1234	579	1508	493	240	375	665	391	173	364	990
sgTGGT1_202830_2	TGGT1_202830	291	14	246	0	227	353	220	133	122	7	232	0	203	13	242	5	215	0	148	9	72	0	196	19
sgTGGT1_202830_3	TGGT1_202830	767	326	1093	2585	698	1042	656	1284	805	991	763	2188	926	1681	1029	1705	917	2145	750	0	1214	294	736	1033
sgTGGT1_202830_4	TGGT1_202830	476	520	536	1579	471	2641	382	1679	286	1916	411	1015	486	1	493	1223	501	702	300	360	328	221	334	535
sgTGGT1_202830_5	TGGT1_202830	113	52	100	461	92	112	91	142	55	0	70	0	76	227	80	120	83	11	69	0	61	224	77	0
sgTGGT1_202830_6	TGGT1_202830	553	680	427	500	448	682	399	266	244	501	395	1367	446	0	485	372	401	111	251	95	200	29	367	0
sgTGGT1_202830_7	TGGT1_202830	599	6996	991	2374	568	2682	504	4107	820	353	759	3313	895	15	1032	2520	877	1295	743	1185	1014	615	584	1973
sgTGGT1_202830_8	TGGT1_202830	279	0	357	113	204	367	228	89	231	77	291	83	311	143	360	572	297	214	231	199	327	233	247	0
sgTGGT1_202830_9	TGGT1_202830	815	717	818	822	653	1525	625	1481	465	542	647	1329	815	259	877	472	810	4509	589	0	489	1423	625	1039
sgTGGT1_202840_1	TGGT1_202840	1784	6	2258	0	1488	0	1501	0	1458	0	1670	2	2030	0	2322	0	2137	0	1576	0	1714	0	1428	3
sgTGGT1_202840_10	TGGT1_202840	850	20	849	0	710	0	615	25	442	0	696	0	825	0	776	0	779	0	530	0	605	0	582	0
sgTGGT1_202840_2	TGGT1_202840	2849	20	2831	25	2291	0	2209	228	1801	3	2218	7	2957	105	3192	0	2640	2	1831	2	1839	2	2015	0
sgTGGT1_202840_3	TGGT1_202840	866	0	955	0	680	0	721	0	756	0	778	0	1018	0	1198	0	958	0	631	0	794	0	705	53
sgTGGT1_202840_4	TGGT1_202840	1138	14	1514	8	904	0	952	10	1209	1	1031	0	1335	4	1567	0	1377	0	1188	0	1380	239	936	7
sgTGGT1_202840_5	TGGT1_202840	1519	0	1584	0	1141	0	1189	0	986	0	1248	16	1620	4	1706	1	1462	0	1170	0	1156	0	1044	42
sgTGGT1_202840_6	TGGT1_202840	716	0	674	0	590	0	551	0	322	0	579	0	611	0	594	0	590	171	505	0	389	0	444	0
sgTGGT1_202840_7	TGGT1_202840	1594	93	2020	0	1251	0	1230	42	1341	0	1444	66	1728	0	1833	42	1709	1	1539	0	1894	0	1215	0
sgTGGT1_202840_8	TGGT1_202840	1353	0	1654	0	1140	3	1159	3	1258	0	1194	0	1742	0	2015	0	1573	0	1183	0	1434	2	1180	0
sgTGGT1_202840_9	TGGT1_202840	1618	8	1273	0	1316	4	1213	0	592	2	1249	0	1286	0	1354	0	1213	0	835	0	512	3	964	0
sgTGGT1_202850_1	TGGT1_202850	442	0	478	0	338	0	293	0	290	0	351	0	427	0	508	0	410	0	340	0	325	0	308	0
sgTGGT1_202850_10	TGGT1_202850	277	0	268	22	234	0	211	0	192	0	235	6	327	0	305	0	293	18	224	0	194	0	223	0
sgTGGT1_202850_2	TGGT1_202850	242	0	283	0	203	9	183	2	129	0	245	0	218	0	280	0	216	13	199	99	169	0	154	0
sgTGGT1_202850_3	TGGT1_202850	176	0	207	0	150	0	159	0	153	1	121	0	204	1	230	0	188	0	137	0	218	68	130	0
sgTGGT1_202850_4	TGGT1_202850	550	0	538	79	459	5	447	73	327	2	385	14	520	108	518	33	501	48	372	0	309	77	413	2
sgTGGT1_202850_5	TGGT1_202850	199	0	174	0	176	0	159	0	104	0	171	0	196	0	218	0	163	0	116	0	106	0	129	0
sgTGGT1_202850_6	TGGT1_202850	1116	15	1354	1	914	0	899	48	1030	6	986	8	1312	0	1473	0	1301	1	975	0	1274	0	950	0
sgTGGT1_202850_7	TGGT1_202850	201	0	231	0	163	0	143	38	139	29	189	0	210	0	221	0	236	12	156	0	147	0	152	0
sgTGGT1_202850_8	TGGT1_202850	748	0	955	102	626	119	622	756	631	16	577	15	917	0	976	16	857	8	703	7	803	0	630	71
sgTGGT1_202850_9	TGGT1_202850	2040	23	2389	8	1745	10	1538	1	1628	19	1865	256	2322	2	2288	551	2254	914	1688	163	1946	302	1642	206
sgTGGT1_202870_1	TGGT1_202870	610	0	598	2	524	119	499	79	311	0	512	0	592	0	689	437	547	93	409	126	357	0	432	0
sgTGGT1_202870_10	TGGT1_202870	857	1	811	0	675	138	658	0	531	0	686	636	848	2	914	50	746	34	490	508	441	132	650	46
sgTGGT1_202870_2	TGGT1_202870	2748	0	2737	49	2133	25	2129	28	1779	13	2150	713	2782	850	2867	0	2475	147	1987	4	2061	0	2012	29
sgTGGT1_202870_3	TGGT1_202870	150	16	94	0	115	1	100	0	48	28	160	0	104	0	104	0	91	0	80	0	56	0	66	0
sgTGGT1_202870_4	TGGT1_202870	262	20	292	58	195	807	172	1956	127	3	233	246	227	0	232	0	239	607	184	814	179	5	168	1587
sgTGGT1_202870_5	TGGT1_202870	749	284	1025	0	632	0	659	0	798	0	700	0	1023	0	1160	0	984	0	729	0	1032	0	662	0
sgTGGT1_202870_6	TGGT1_202870	460	0	401	0	360	5	343	0	251	0	339	0	438	0	456	0	417	0	299	0	194	0	254	0
sgTGGT1_202870_7	TGGT1_202870	729	0	947	0	560	0	606	0	672	0	613	0	855	1	989	0	895	0	604	0	792	0	590	1
sgTGGT1_202870_8	TGGT1_202870	749	0	645	0	648	11	573	27	373	0	570	0	666	0	687	0	610	0	445	0	363	0	527	0
sgTGGT1_202870_9	TGGT1_202870	1762	26	1806	10	1365	0	1351	20	1082	0	1413	99	1665	21	1841	60	1632	3	1263	54	1183	13	1292	36
sgTGGT1_202880_1	TGGT1_202880	1113	0	1255	0	879	28	848	0	847	0	910	6	1288	0	1315	0	1085	0	828	0	997	0	859	0
sgTGGT1_202880_10	TGGT1_202880	1285	0	1656	4	1055	0	1107	22	1327	0	1214	7	1608	1	1952	0	1668	0	1251	0	1476	3	1204	0
sgTGGT1_202880_2	TGGT1_202880	344	0	437	0	313	0	263	0	287	0	363	0	411	0	444	0	420	0	272	0	319	0	268	0
sgTGGT1_202880_3	TGGT1_202880	76	0	71	0	57	0	57	0	27	0	50	0	57	0	61	0	70	0	53	0	29	0	40	0
sgTGGT1_202880_4	TGGT1_202880	193	22	136	0	145	0	120	0	59	0	153	0	141	0	108	0	129	0	100	0	70	2	98	0
sgTGGT1_202880_5	TGGT1_202880	311	0	350	0	250	0	198	0	209	0	201	0	307	0	331	0	305	0	229	0	307	0	236	0
sgTGGT1_202880_6	TGGT1_202880	1122	1090	1422	184	978	176	975	256	1156	82	1015	19	1471	21	1666	0	1468	183	1064	0	1242	1	1004	8
sgTGGT1_202880_7	TGGT1_202880	615	3	594	0	499	0	501	0	383	0	571	0	657	0	680	0	589	0	434	0	380	0	493	0
sgTGGT1_202880_8	TGGT1_202880	637	0	652	2	472	26	489	20	424	15	490	0	646	0	578	0	579	21	422	0	407	0	406	0
sgTGGT1_202880_9	TGGT1_202880	506	0	597	0	439	0	385	30	399	0	384	0	545	0	651	0	582	49	428	0	461	0	457	0
sgTGGT1_202890_1	TGGT1_202890	642	449	668	373	539	1328	495	110	428	200	617	1230	637	0	793	685	719	1969	562	0	517	306	442	457
sgTGGT1_202890_10	TGGT1_202890	257	0	322	0	196	0	225	0	240	0	252	21	278	0	343	0	321	0	233	0	256	0	195	2
sgTGGT1_202890_2	TGGT1_202890	362	0	394	0	309	0	300	0	291	0	397	0	404	0	451	0	373	0	270	0	383	0	261	8
sgTGGT1_202890_3	TGGT1_202890	1492	11	1572	7	1236	0	1147	0	1037	0	1219	0	1673	0	1782	0	1629	0	1286	0	1219	0	1130	0
sgTGGT1_202890_4	TGGT1_202890	317	0	337	19	246	233	259	0	232	0	281	34	335	21	380	0	342	27	227	6	240	31	269	1
sgTGGT1_202890_5	TGGT1_202890	132	0	131	0	123	0	95	9	59	0	119	0	115	0	117	1	95	0	108	0	51	0	93	0
sgTGGT1_202890_6	TGGT1_202890	565	0	575	160	425	645	439	30	298	235	461	388	528	0	561	136	473	64	284	37	309	304	363	319
sgTGGT1_202890_7	TGGT1_202890	354	432	323	1516	302	735	284	0	205	1177	327	118	353	451	380	31	334	487	231	0	138	93	216	1185
sgTGGT1_202890_8	TGGT1_202890	1068	784	1487	413	935	709	933	167	1092	1798	999	451	1405	103	1575	1037	1329	712	1022	94	1332	787	998	312
sgTGGT1_202890_9	TGGT1_202890	388	0	512	559	349	1278	323	75	346	1486	330	296	431	1960	436	10	463	338	324	54	448	113	319	420
sgTGGT1_202900_1	TGGT1_202900	928	623	769	1767	678	1412	677	162	493	773	738	789	791	2497	904	1732	762	4895	493	51	458	1469	605	620
sgTGGT1_202900_10	TGGT1_202900	1152	866	1201	1929	905	278	852	568	688	1239	1025	80	1086	72	1112	76	1041	10	909	0	836	0	798	0
sgTGGT1_202900_2	TGGT1_202900	684	870	1048	1506	578	809	621	285	803	333	687	497	935	2535	1116	1013	957	1509	701	27	1038	283	691	641
sgTGGT1_202900_3	TGGT1_202900	947	4	383	196	681	30	552	37	160	263	582	39	413	9	465	1	353	1	224	0	74	0	353	0
sgTGGT1_202900_4	TGGT1_202900	397	352	380	1055	299	583	317	1720	259	1120	352	1094	449	80	482	865	419	1204	277	1	278	108	336	0
sgTGGT1_202900_5	TGGT1_202900	496	175	488	50	371	30	358	17	225	142	430	21	424	0	422	14	435	317	321	2	290	6	346	0
sgTGGT1_202900_6	TGGT1_202900	659	111	753	79	531	45	562	205	506	0	539	7	773	20	838	0	728	0	544	2	548	0	540	0
sgTGGT1_202900_7	TGGT1_202900	301	0	346	817	274	368	242	119	173	64	262	162	310	0	348	527	312	1351	218	0	252	442	242	1118
sgTGGT1_202900_8	TGGT1_202900	580	2416	695	1550	427	2069	461	992	460	367	447	2699	602	10	629	1511	542	2788	526	3	601	1723	384	1063
sgTGGT1_202900_9	TGGT1_202900	523	0	631	1399	404	681	433	472	441	51	445	1463	595	0	654	14	594	647	471	0	499	0	447	471
sgTGGT1_202910_1	TGGT1_202910	400	60	344	20	334	19	294	53	159	82	335	36	360	56	373	48	292	286	227	0	86	29	268	88
sgTGGT1_202910_10	TGGT1_202910	229	1239	188	0	178	360	182	0	114	0	194	0	190	0	224	143	203	0	147	0	134	0	124	0
sgTGGT1_202910_2	TGGT1_202910	408	970	342	1227	321	1776	276	2004	146	639	312	1035	310	17	320	4	279	4626	253	0	142	1925	217	2131
sgTGGT1_202910_3	TGGT1_202910	796	561	810	1544	594	1870	624	913	461	1862	709	2222	743	561	793	1400	751	4211	650	2769	507	1050	602	3384
sgTGGT1_202910_4	TGGT1_202910	721	90	618	937	598	0	561	348	353	0	576	25	674	36	744	645	604	0	483	0	342	124	487	406
sgTGGT1_202910_5	TGGT1_202910	801	11	695	85	677	108	533	5	244	91	717	181	607	299	565	374	633	350	346	0	282	706	537	291
sgTGGT1_202910_6	TGGT1_202910	629	3416	866	4526	576	3029	523	982	602	248	588	4827	762	1	856	1880	754	5777	669	0	770	1830	497	2248
sgTGGT1_202910_7	TGGT1_202910	377	397	306	1345	304	319	273	628	158	0	294	501	321	383	343	225	332	3047	241	951	195	126	245	816
sgTGGT1_202910_8	TGGT1_202910	339	0	340	27	274	0	269	61	280	0	298	8	389	1	428	0	329	11	278	0	281	0	282	34
sgTGGT1_202910_9	TGGT1_202910	209	0	270	16	159	0	159	47	146	1	176	69	219	65	250	237	224	210	170	0	201	116	152	15
sgTGGT1_202920_1	TGGT1_202920	240	0	303	0	223	4	192	0	208	93	211	0	317	2969	352	1386	313	68	207	11	275	135	188	442
sgTGGT1_202920_10	TGGT1_202920	187	0	194	222	157	21	137	1401	131	0	156	233	178	394	172	554	224	223	160	0	129	551	142	1382
sgTGGT1_202920_2	TGGT1_202920	1605	2289	1363	4891	1267	166	1123	4149	654	4905	1215	1936	1174	4809	1213	4236	1128	9263	836	2430	548	4343	835	4462
sgTGGT1_202920_3	TGGT1_202920	1464	888	1731	58	1229	1	1201	183	1128	205	1336	347	1691	818	1832	670	1576	75	1183	879	1153	466	1185	140
sgTGGT1_202920_4	TGGT1_202920	162	6	135	230	136	5	138	0	52	0	132	75	121	72	118	669	125	232	91	0	63	55	104	16
sgTGGT1_202920_5	TGGT1_202920	104	0	127	0	86	0	93	16	79	0	104	0	116	0	140	0	128	0	88	0	99	0	88	0
sgTGGT1_202920_6	TGGT1_202920	985	4840	880	2897	750	46	688	3214	448	2674	735	1150	766	1009	711	925	747	7618	518	2524	488	1205	535	2213
sgTGGT1_202920_7	TGGT1_202920	1185	0	1446	568	983	148	923	2059	936	2956	975	357	1304	0	1423	2591	1329	4535	928	945	1182	1103	942	520
sgTGGT1_202920_8	TGGT1_202920	418	7	448	33	373	92	292	363	265	0	317	5	421	0	464	104	442	602	295	0	254	0	332	78
sgTGGT1_202920_9	TGGT1_202920	398	0	424	1465	313	24	306	2123	201	1011	370	598	339	2790	371	1369	368	936	312	1086	274	602	264	1462
sgTGGT1_202930_1	TGGT1_202930	570	1107	530	2661	393	1530	461	1372	359	630	418	1222	536	1486	562	1382	497	840	434	37	356	1368	412	3842
sgTGGT1_202930_10	TGGT1_202930	1075	22	952	84	910	241	829	292	538	44	891	77	945	18	1071	191	926	498	638	0	457	38	705	77
sgTGGT1_202930_2	TGGT1_202930	495	337	532	1441	392	831	365	1218	352	9	461	1029	509	451	546	264	500	1070	330	0	289	986	377	817
sgTGGT1_202930_3	TGGT1_202930	538	1796	575	352	423	665	396	949	233	200	438	1076	468	0	440	2993	438	3635	422	2414	344	1797	405	577
sgTGGT1_202930_4	TGGT1_202930	1147	312	1607	425	923	1148	965	252	1208	90	1010	2534	1468	24	1561	787	1514	54	1195	3	1783	430	1027	212
sgTGGT1_202930_5	TGGT1_202930	495	1257	488	2413	526	1676	419	3824	300	2245	385	1964	462	4238	497	1498	493	7489	390	723	270	1807	373	5918
sgTGGT1_202930_6	TGGT1_202930	1285	2420	1229	1823	1025	2286	948	7207	691	4016	1026	839	1210	11	1304	364	1150	1377	812	1170	713	860	880	1380
sgTGGT1_202930_7	TGGT1_202930	322	845	306	897	270	1225	221	0	167	328	299	792	290	902	288	2562	306	4184	236	0	230	836	209	129
sgTGGT1_202930_8	TGGT1_202930	0	0	0	0	0	0	0	0	0	0	0	0	0	0	0	0	0	0	0	0	0	0	0	0
sgTGGT1_202930_9	TGGT1_202930	563	14	605	816	439	2307	453	115	384	1829	496	149	592	1788	633	1276	580	316	426	219	478	432	445	458
sgTGGT1_202940_1	TGGT1_202940	596	0	567	2	497	0	452	25	371	70	472	0	607	0	709	1	571	0	481	0	374	1	475	0
sgTGGT1_202940_10	TGGT1_202940	188	0	247	0	161	0	155	133	147	0	120	42	192	0	201	187	187	0	180	0	183	41	129	0
sgTGGT1_202940_2	TGGT1_202940	129	0	125	0	90	0	85	0	67	0	111	0	117	0	89	0	101	0	71	0	63	0	82	0
sgTGGT1_202940_3	TGGT1_202940	770	576	909	55	636	1919	594	219	550	857	715	788	776	1378	732	854	717	292	642	0	668	124	542	135
sgTGGT1_202940_4	TGGT1_202940	221	0	140	144	176	4	144	18	56	46	187	160	160	1903	140	122	128	53	96	0	50	92	114	49
sgTGGT1_202940_5	TGGT1_202940	672	2703	801	2353	582	1779	562	1029	551	1270	589	1723	803	2303	880	1849	827	4526	628	0	622	3802	587	2497
sgTGGT1_202940_6	TGGT1_202940	209	0	183	0	163	72	160	0	77	1738	155	271	165	1080	166	156	163	0	133	0	103	0	100	0
sgTGGT1_202940_7	TGGT1_202940	758	1813	1176	484	569	482	711	0	1181	0	655	92	1179	0	1256	318	1128	318	876	1	1669	88	822	307
sgTGGT1_202940_8	TGGT1_202940	1549	3327	1841	3252	1222	3254	1196	3603	1131	2315	1332	4453	1630	1043	1606	4064	1576	9717	1258	162	1520	5011	1133	4513
sgTGGT1_202940_9	TGGT1_202940	314	17	420	47	286	897	300	0	238	0	284	363	344	1372	369	536	357	199	287	0	358	90	278	263
sgTGGT1_202950_1	TGGT1_202950	393	9	433	130	353	627	279	0	260	0	398	2	419	1	418	0	337	45	223	0	261	0	283	0
sgTGGT1_202950_10	TGGT1_202950	93	0	84	0	69	0	75	0	31	0	107	0	64	0	101	0	89	0	79	0	60	0	69	0
sgTGGT1_202950_2	TGGT1_202950	2126	48	1708	5	1761	21	1567	30	934	91	1618	158	1638	46	1708	70	1523	202	1085	11	744	40	1274	17
sgTGGT1_202950_3	TGGT1_202950	1849	37	1916	131	1341	35	1179	36	1158	111	1392	82	1658	9	1707	146	1561	146	1133	111	1099	0	1297	8
sgTGGT1_202950_4	TGGT1_202950	876	68	758	33	689	2	657	16	411	65	756	74	751	23	804	121	688	393	528	0	440	12	557	63
sgTGGT1_202950_5	TGGT1_202950	672	0	586	0	491	0	505	0	222	0	591	0	493	0	432	147	525	0	362	0	352	10	394	0
sgTGGT1_202950_6	TGGT1_202950	865	34	930	17	656	0	647	88	555	27	684	7	824	0	889	0	838	114	535	56	558	365	647	56
sgTGGT1_202950_7	TGGT1_202950	307	0	358	0	283	0	245	11	221	0	272	0	327	0	372	0	303	0	243	1	213	0	250	0
sgTGGT1_202950_8	TGGT1_202950	240	6	229	13	208	0	173	0	103	0	226	0	201	0	214	0	190	0	135	0	97	0	161	0
sgTGGT1_202950_9	TGGT1_202950	1061	63	1127	223	873	26	825	34	741	99	802	66	1077	26	1180	62	1030	75	815	9	922	3	761	25
sgTGGT1_202960_1	TGGT1_202960	441	74	615	40	356	12	329	0	465	0	439	0	597	0	568	0	571	112	439	27	657	0	371	29
sgTGGT1_202960_10	TGGT1_202960	1402	83	1684	79	1102	34	1161	15	1306	4	1184	48	1712	35	1829	0	1601	0	1155	0	1823	12	1108	0
sgTGGT1_202960_2	TGGT1_202960	387	0	408	33	292	127	275	0	151	19	292	26	317	19	266	25	289	0	277	55	249	0	210	0
sgTGGT1_202960_3	TGGT1_202960	592	12	620	150	424	0	422	54	319	33	488	19	491	0	496	3	475	56	398	0	401	0	359	0
sgTGGT1_202960_4	TGGT1_202960	343	0	323	28	273	1	275	0	160	0	305	15	291	0	322	0	279	0	212	1	213	0	220	12
sgTGGT1_202960_5	TGGT1_202960	608	46	619	41	480	0	469	0	366	0	554	17	631	0	641	0	580	7	437	22	390	1	445	0
sgTGGT1_202960_6	TGGT1_202960	1906	59	2367	74	1549	53	1514	123	1801	9	1767	18	2261	283	2508	2	2215	403	1763	0	2501	147	1588	21
sgTGGT1_202960_7	TGGT1_202960	455	0	517	106	342	0	409	21	333	14	388	83	502	8	519	0	486	0	409	0	455	0	353	0
sgTGGT1_202960_8	TGGT1_202960	157	0	161	0	139	0	115	0	71	5	156	102	140	250	122	0	134	15	116	0	103	0	88	4
sgTGGT1_202960_9	TGGT1_202960	310	0	301	32	234	26	213	26	166	13	259	1	285	0	265	34	278	20	228	0	189	10	211	31
sgTGGT1_202970_1	TGGT1_202970	737	41	778	552	640	333	644	1457	432	334	608	237	768	1273	807	122	657	449	568	0	479	961	534	655
sgTGGT1_202970_10	TGGT1_202970	299	0	324	0	231	339	237	563	215	196	226	517	311	1	354	89	255	1992	238	0	196	1446	226	0
sgTGGT1_202970_2	TGGT1_202970	2379	1748	2882	1447	2014	865	1873	1159	2052	1151	2014	2244	2768	2886	2954	5158	2619	2686	1991	2809	2722	1135	1870	3497
sgTGGT1_202970_3	TGGT1_202970	633	0	750	339	509	1390	526	690	531	215	560	1128	703	40	811	3246	728	2316	531	5088	630	801	592	261
sgTGGT1_202970_4	TGGT1_202970	55	0	51	115	37	0	35	184	28	0	62	0	43	0	42	0	34	0	22	0	27	0	32	0
sgTGGT1_202970_5	TGGT1_202970	1323	246	1201	1044	1048	732	1004	312	647	512	1123	925	1083	111	1149	1497	1041	1323	793	43	653	461	882	1295
sgTGGT1_202970_6	TGGT1_202970	371	0	385	532	348	195	377	361	243	0	323	165	417	816	483	148	406	406	310	0	263	899	309	829
sgTGGT1_202970_7	TGGT1_202970	348	622	390	49	304	212	278	0	253	0	359	486	363	685	445	150	319	16	232	305	253	861	287	395
sgTGGT1_202970_8	TGGT1_202970	1181	1705	1195	2142	990	414	952	1109	768	203	1051	226	1253	3937	1337	1280	1160	1243	854	12	816	1661	847	356
sgTGGT1_202970_9	TGGT1_202970	1015	37	1381	664	859	2969	881	374	1001	1364	953	1052	1314	66	1364	215	1234	1884	999	0	1249	1128	1023	1670
sgTGGT1_202975_1	TGGT1_202975	422	0	504	757	317	404	348	2125	493	704	360	919	487	698	613	137	548	1127	453	7	534	0	381	988
sgTGGT1_202975_10	TGGT1_202975	38	0	33	0	25	0	29	0	12	0	18	0	25	0	27	40	28	0	10	0	14	0	22	1
sgTGGT1_202975_2	TGGT1_202975	272	1690	241	601	206	733	207	364	175	0	210	242	256	3883	264	5	237	479	192	623	155	206	202	731
sgTGGT1_202975_3	TGGT1_202975	514	504	536	168	414	715	368	620	285	0	393	330	483	0	538	1238	466	634	393	3418	291	785	333	1127
sgTGGT1_202975_4	TGGT1_202975	533	95	723	479	411	0	411	663	701	7642	494	1677	785	0	838	337	763	2067	592	0	1004	1546	496	276
sgTGGT1_202975_5	TGGT1_202975	1201	2085	1302	3259	931	1727	966	2050	593	1346	1014	724	1120	1214	1087	2192	1065	4005	841	2257	714	1387	827	609
sgTGGT1_202975_6	TGGT1_202975	258	12	172	0	228	10	188	13	62	0	214	71	144	0	157	402	138	346	91	0	44	56	144	574
sgTGGT1_202975_7	TGGT1_202975	1343	958	1004	2748	983	1068	916	662	476	3037	947	1241	1001	623	974	2975	876	4314	704	2579	446	2203	727	1924
sgTGGT1_202975_8	TGGT1_202975	222	0	271	958	187	130	217	207	125	1166	240	186	248	0	199	0	219	341	170	0	191	1324	167	569
sgTGGT1_202975_9	TGGT1_202975	326	10	505	85	276	379	296	994	419	27	372	337	446	0	494	1920	464	0	327	0	524	181	354	17
sgTGGT1_202980_1	TGGT1_202980	230	0	192	18	177	0	155	0	80	0	162	0	185	0	195	0	150	0	118	0	92	76	108	0
sgTGGT1_202980_10	TGGT1_202980	396	7	419	0	330	0	282	0	239	0	334	1	388	0	418	0	368	17	290	0	245	13	287	0
sgTGGT1_202980_2	TGGT1_202980	703	7	672	0	536	0	517	155	373	0	521	3	640	0	630	0	578	0	430	0	469	5	456	0
sgTGGT1_202980_3	TGGT1_202980	123	0	144	0	108	0	115	0	67	0	122	0	104	0	127	0	103	0	81	0	67	0	76	0
sgTGGT1_202980_4	TGGT1_202980	1359	20	1365	3	1053	0	1089	12	778	0	1179	0	1341	0	1321	0	1270	0	866	0	838	0	993	0
sgTGGT1_202980_5	TGGT1_202980	1877	1	1246	0	1452	0	1322	0	553	0	1364	0	1229	0	1447	0	1235	0	844	0	478	4	974	1
sgTGGT1_202980_6	TGGT1_202980	446	0	494	0	368	0	381	1	316	0	362	0	523	0	514	0	534	11	303	0	373	19	363	3
sgTGGT1_202980_7	TGGT1_202980	320	15	367	0	251	0	268	0	289	0	308	19	348	0	437	0	357	0	286	0	232	0	237	0
sgTGGT1_202980_8	TGGT1_202980	488	0	623	0	383	1	429	0	475	1	436	0	613	0	621	0	612	0	451	0	649	0	396	0
sgTGGT1_202980_9	TGGT1_202980	191	0	228	353	186	339	140	210	148	0	163	120	227	0	235	0	194	328	122	0	133	382	149	0
sgTGGT1_202990_1	TGGT1_202990	220	6	201	460	158	786	161	0	68	300	162	459	160	733	162	16	157	170	118	0	82	424	140	230
sgTGGT1_202990_10	TGGT1_202990	279	11	312	80	211	107	233	27	177	15	221	9	291	700	296	187	252	2	208	0	219	0	213	0
sgTGGT1_202990_2	TGGT1_202990	115	0	89	620	58	45	79	616	40	439	108	1	90	0	82	184	77	21	83	0	36	35	58	230
sgTGGT1_202990_3	TGGT1_202990	281	0	296	0	238	4	228	14	162	0	235	0	263	10	278	0	249	0	210	0	214	4	199	0
sgTGGT1_202990_4	TGGT1_202990	151	0	144	0	96	2	94	678	89	1314	111	3	117	0	126	0	120	0	59	848	148	0	92	38
sgTGGT1_202990_5	TGGT1_202990	156	83	138	297	141	74	111	21	59	1722	147	388	119	0	134	137	144	1366	72	0	49	509	102	0
sgTGGT1_202990_6	TGGT1_202990	324	62	251	110	201	166	185	253	150	17	230	412	231	0	236	1526	220	0	192	0	173	0	151	456
sgTGGT1_202990_7	TGGT1_202990	273	200	301	73	214	0	183	188	191	0	200	171	255	0	278	29	250	1040	217	0	187	971	191	70
sgTGGT1_202990_8	TGGT1_202990	815	3789	833	1852	681	3710	607	2972	494	304	681	1025	756	0	806	3273	763	2755	660	4158	567	2499	523	2348
sgTGGT1_202990_9	TGGT1_202990	385	15	287	1179	283	1272	256	1355	123	1510	276	936	239	0	322	626	242	790	160	465	96	423	209	763
sgTGGT1_203000_1	TGGT1_203000	384	1679	443	122	320	1988	301	1039	286	298	359	1199	396	65	503	977	393	162	344	0	350	1293	299	491
sgTGGT1_203000_10	TGGT1_203000	258	0	302	307	208	808	201	0	181	0	214	663	260	7	309	65	257	901	260	8	263	45	215	291
sgTGGT1_203000_2	TGGT1_203000	707	83	594	427	536	407	460	1023	334	0	500	284	549	4924	582	0	514	2791	455	0	342	275	402	412
sgTGGT1_203000_3	TGGT1_203000	543	813	593	65	446	298	421	110	420	846	435	31	596	109	650	2056	561	3177	376	0	426	119	395	1489
sgTGGT1_203000_4	TGGT1_203000	238	0	254	163	184	0	174	8	107	4	191	833	216	770	181	148	205	197	121	0	122	203	144	181
sgTGGT1_203000_5	TGGT1_203000	618	44	693	1398	485	1533	451	1033	368	1981	533	448	646	0	630	2027	649	3059	397	841	453	1622	420	188
sgTGGT1_203000_6	TGGT1_203000	354	66	234	668	274	222	235	448	92	0	247	445	254	1427	189	144	212	637	127	0	87	24	171	4
sgTGGT1_203000_7	TGGT1_203000	369	556	416	137	315	30	272	77	222	139	372	168	344	0	410	21	352	135	311	0	289	180	266	181
sgTGGT1_203000_8	TGGT1_203000	980	1984	1067	3621	782	2333	769	2722	690	181	888	913	981	232	1102	1065	1005	2242	865	59	785	4086	659	3202
sgTGGT1_203000_9	TGGT1_203000	775	611	1003	0	653	16	708	0	734	238	682	361	1006	0	1062	214	978	1408	673	898	890	280	699	530
sgTGGT1_203010_1	TGGT1_203010	495	0	512	167	383	10	355	0	301	0	428	38	483	31	446	0	428	42	355	0	387	0	317	57
sgTGGT1_203010_10	TGGT1_203010	2249	178	2702	65	1797	90	1730	1746	1887	238	1975	105	2545	0	2759	38	2502	199	2086	48	2220	188	1672	302
sgTGGT1_203010_2	TGGT1_203010	2081	1154	2014	952	1596	888	1598	856	1073	151	1707	1346	1882	1456	2058	1889	1833	4168	1315	262	1083	1728	1372	816
sgTGGT1_203010_3	TGGT1_203010	0	0	0	0	0	0	0	0	0	0	0	0	0	0	0	0	0	0	0	0	0	0	0	0
sgTGGT1_203010_4	TGGT1_203010	776	0	1007	3782	649	1343	643	120	690	1536	629	955	919	627	1050	66	849	1113	636	0	650	6010	663	623
sgTGGT1_203010_5	TGGT1_203010	1951	584	2392	694	1608	238	1589	396	1757	59	1633	493	2270	444	2541	253	2262	655	1830	103	2142	561	1616	546
sgTGGT1_203010_6	TGGT1_203010	705	16	718	117	560	0	560	0	450	12	616	0	741	146	729	7	644	32	576	0	489	52	452	8
sgTGGT1_203010_7	TGGT1_203010	1108	26	1410	94	985	214	975	231	856	27	1035	88	1333	38	1358	0	1219	115	960	0	1017	212	939	45
sgTGGT1_203010_8	TGGT1_203010	888	377	1360	646	824	162	791	28	1217	28	1026	143	1438	0	1679	114	1438	94	1183	1	1574	138	921	117
sgTGGT1_203010_9	TGGT1_203010	2951	282	3879	76	2458	532	2518	241	2899	16	2699	391	3770	66	4224	53	3739	711	2746	298	3623	292	2543	265
sgTGGT1_203020_1	TGGT1_203020	2913	11	3657	4	2493	0	2508	0	2706	5	2639	43	3706	5	4101	0	3439	26	2595	131	2787	6	2568	60
sgTGGT1_203020_10	TGGT1_203020	697	50	806	68	564	0	567	0	562	0	585	424	864	0	904	150	723	0	628	708	628	221	594	0
sgTGGT1_203020_2	TGGT1_203020	1360	7	1864	0	1125	0	1192	40	1392	0	1232	153	1848	0	2056	8	1816	0	1275	0	1603	0	1289	0
sgTGGT1_203020_3	TGGT1_203020	141	0	165	0	108	0	127	0	91	0	123	0	146	0	150	0	153	0	121	0	152	0	87	0
sgTGGT1_203020_4	TGGT1_203020	494	0	676	0	429	18	465	29	430	0	479	26	601	598	652	0	622	0	385	0	622	0	399	60
sgTGGT1_203020_5	TGGT1_203020	873	38	1091	26	648	0	702	44	780	18	850	22	1072	0	1080	0	1015	0	751	16	1113	0	760	138
sgTGGT1_203020_6	TGGT1_203020	593	0	541	28	477	0	436	0	247	16	489	29	457	0	431	0	453	0	343	383	272	0	363	584
sgTGGT1_203020_7	TGGT1_203020	228	9	164	0	157	0	153	0	67	0	137	0	150	131	122	0	147	0	72	295	70	0	127	0
sgTGGT1_203020_8	TGGT1_203020	99	0	116	0	99	0	90	0	55	0	88	0	101	0	99	0	110	0	54	0	71	0	64	0
sgTGGT1_203020_9	TGGT1_203020	404	10	366	0	340	34	306	8	152	0	301	0	324	22	308	16	317	0	223	0	157	79	239	11
sgTGGT1_203030_1	TGGT1_203030	842	126	1068	12	689	16	681	129	790	31	700	91	1098	22	1156	55	1067	18	850	0	1074	166	713	10
sgTGGT1_203030_10	TGGT1_203030	2582	87	2894	127	2093	42	2070	109	1951	55	2317	38	2831	1258	3112	453	2643	431	2350	1	2206	427	2044	204
sgTGGT1_203030_2	TGGT1_203030	858	142	758	84	711	191	626	128	397	14	671	161	719	130	712	71	620	100	422	10	405	353	461	263
sgTGGT1_203030_3	TGGT1_203030	1255	134	1135	238	975	119	925	352	619	116	1007	482	1128	187	1114	217	1032	171	736	43	653	335	806	265
sgTGGT1_203030_4	TGGT1_203030	1589	192	1610	216	1338	153	1191	99	930	10	1392	158	1552	85	1551	363	1424	154	1169	0	1010	199	1194	576
sgTGGT1_203030_5	TGGT1_203030	880	91	915	117	686	290	721	33	613	39	688	67	941	59	998	0	916	134	697	12	742	755	664	226
sgTGGT1_203030_6	TGGT1_203030	494	78	475	0	330	0	363	0	277	0	357	25	414	6	420	9	410	77	359	0	391	0	348	132
sgTGGT1_203030_7	TGGT1_203030	1284	223	1832	254	1119	224	1106	417	1354	193	1373	538	1670	69	1818	41	1773	308	1380	57	1621	422	1272	288
sgTGGT1_203030_8	TGGT1_203030	1096	166	1051	439	879	351	825	316	628	191	996	136	1044	0	1077	96	994	219	737	47	750	426	792	483
sgTGGT1_203030_9	TGGT1_203030	644	111	775	288	505	158	473	25	415	20	529	82	605	40	562	90	613	56	507	0	624	419	474	185
sgTGGT1_203040_1	TGGT1_203040	1034	16	1620	689	999	2098	939	690	1478	403	1107	1605	1660	618	1884	1045	1634	5598	1387	0	2169	905	1216	106
sgTGGT1_203040_10	TGGT1_203040	1948	1833	2121	5584	1629	4472	1541	4444	1427	4305	1664	3840	2100	6719	2375	3790	1928	5498	1449	41	1569	2922	1533	3827
sgTGGT1_203040_2	TGGT1_203040	793	493	819	570	639	1908	595	1810	478	0	697	691	845	372	909	771	785	1750	613	1534	638	562	599	687
sgTGGT1_203040_3	TGGT1_203040	1567	4117	2159	6877	1354	4055	1383	6823	1498	9525	1508	1440	1976	522	2172	2304	1949	3381	1643	1729	2006	1995	1337	1605
sgTGGT1_203040_4	TGGT1_203040	229	0	348	0	230	1085	190	1200	218	379	312	1112	340	775	376	66	381	830	258	0	320	907	250	181
sgTGGT1_203040_5	TGGT1_203040	2274	4152	2846	6866	1960	6127	1807	6617	2081	3884	1979	4033	2679	84	2878	3446	2582	16542	2078	6128	2589	9203	1924	4351
sgTGGT1_203040_6	TGGT1_203040	481	14	434	220	362	84	340	265	204	6	367	426	375	240	389	318	349	547	288	286	233	106	331	101
sgTGGT1_203040_7	TGGT1_203040	1588	646	2086	2036	1366	575	1421	840	1623	3608	1554	3160	1978	15	2233	5695	1956	5793	1603	11436	1987	1395	1393	2761
sgTGGT1_203040_8	TGGT1_203040	669	3359	895	2698	601	1545	577	0	740	377	628	172	894	1363	1022	2562	875	1692	643	27	921	1379	623	1459
sgTGGT1_203040_9	TGGT1_203040	564	0	799	1717	485	2299	524	271	550	1356	548	1434	751	0	835	837	769	3501	665	0	794	444	546	1248
sgTGGT1_203050_1	TGGT1_203050	233	161	217	1	171	0	176	20	120	134	243	176	180	0	213	545	199	326	151	154	136	227	158	662
sgTGGT1_203050_10	TGGT1_203050	503	130	424	209	461	134	357	344	237	0	387	1662	433	392	442	96	383	2964	300	24	243	40	329	1026
sgTGGT1_203050_2	TGGT1_203050	2114	473	2458	1728	1774	309	1755	1318	1752	1601	2034	1183	2603	1671	2836	899	2463	1267	1595	0	1764	455	1751	2632
sgTGGT1_203050_3	TGGT1_203050	1469	4107	1891	4957	1238	2619	1279	486	1294	1259	1300	3367	1792	2758	2099	4115	1751	8245	1362	3021	1683	4115	1184	3664
sgTGGT1_203050_4	TGGT1_203050	449	131	522	424	351	330	303	1137	252	699	383	164	396	265	477	24	418	1966	297	379	337	746	318	194
sgTGGT1_203050_5	TGGT1_203050	269	7	183	0	220	263	199	0	99	0	151	76	198	0	220	0	205	763	109	0	64	288	164	0
sgTGGT1_203050_6	TGGT1_203050	450	226	396	700	323	932	345	43	213	1446	335	682	378	0	440	730	354	2154	249	188	144	718	278	1178
sgTGGT1_203050_7	TGGT1_203050	3043	1361	3243	2857	2480	4108	2323	1627	1972	2229	2500	1956	3189	1225	3369	2366	2947	6467	2285	2502	2003	4008	2307	1365
sgTGGT1_203050_8	TGGT1_203050	258	0	208	0	189	0	177	0	90	0	217	0	158	0	153	0	179	0	153	0	118	0	139	0
sgTGGT1_203050_9	TGGT1_203050	376	0	322	1164	282	489	275	353	161	39	303	473	326	67	359	160	313	1397	233	77	203	970	248	36
sgTGGT1_203060_1	TGGT1_203060	981	274	1414	1142	812	743	815	1553	1080	841	887	500	1317	5316	1344	498	1219	3026	1031	32	1489	1102	900	1460
sgTGGT1_203060_10	TGGT1_203060	389	0	416	26	337	17	302	60	274	5	320	76	360	0	405	0	355	62	348	23	332	0	258	532
sgTGGT1_203060_2	TGGT1_203060	507	0	585	21	429	502	411	36	387	0	404	443	557	0	643	0	531	12	348	18	420	9	381	0
sgTGGT1_203060_3	TGGT1_203060	195	23	155	0	141	1	162	29	56	6	177	7	148	0	149	0	120	0	87	0	65	0	105	10
sgTGGT1_203060_4	TGGT1_203060	469	3	501	46	365	32	368	6	255	0	440	7	453	0	490	3	442	0	310	0	373	0	267	0
sgTGGT1_203060_5	TGGT1_203060	615	0	742	10	491	14	516	30	565	727	613	7	688	5	798	0	639	0	552	7	514	0	430	0
sgTGGT1_203060_6	TGGT1_203060	470	6	551	66	378	1	383	1	353	15	412	2	561	1	609	199	501	0	383	0	389	0	449	0
sgTGGT1_203060_7	TGGT1_203060	105	0	86	42	84	0	81	0	36	0	94	0	93	0	78	0	73	0	58	8	18	0	48	0
sgTGGT1_203060_8	TGGT1_203060	442	0	477	0	365	10	347	40	309	6	390	6	472	0	502	0	481	0	305	0	337	0	291	120
sgTGGT1_203060_9	TGGT1_203060	1302	599	1543	138	1021	1253	1058	77	1053	113	1162	98	1512	0	1644	379	1424	1	1018	0	1120	0	1050	33
sgTGGT1_203070_1	TGGT1_203070	678	1321	859	1530	592	4695	611	1957	542	2110	664	1819	783	0	849	2371	739	387	551	1	634	2976	588	952
sgTGGT1_203070_10	TGGT1_203070	108	0	161	618	96	0	103	0	131	305	125	1	137	0	164	53	151	0	133	18	154	30	117	0
sgTGGT1_203070_2	TGGT1_203070	715	2212	840	3236	587	1485	668	1204	568	1451	671	2931	828	10570	852	1116	880	5451	662	10007	713	1379	588	2310
sgTGGT1_203070_3	TGGT1_203070	162	301	158	535	146	230	132	410	76	501	172	329	150	377	136	173	147	1467	96	1	97	711	109	129
sgTGGT1_203070_4	TGGT1_203070	864	2964	906	2371	669	1475	702	5049	523	840	693	3727	840	1777	842	1929	815	3122	661	1699	680	3446	646	1778
sgTGGT1_203070_5	TGGT1_203070	1054	5965	1740	6314	968	5089	918	10386	1388	1208	1173	2648	1554	4990	1629	2501	1673	7085	1390	1248	2043	4618	1039	1031
sgTGGT1_203070_6	TGGT1_203070	943	5998	965	2333	698	320	676	2387	613	2504	735	2228	890	5554	936	5133	876	3232	615	253	611	1337	625	2278
sgTGGT1_203070_7	TGGT1_203070	928	2341	918	2975	691	1413	707	2692	473	1175	753	927	814	5892	835	3659	805	3455	635	1236	471	1967	585	2725
sgTGGT1_203070_8	TGGT1_203070	625	234	544	679	555	811	479	380	306	49	515	454	579	164	648	1260	627	3350	381	249	271	91	442	729
sgTGGT1_203070_9	TGGT1_203070	833	1120	967	1954	607	646	618	2069	619	744	778	704	912	137	872	2604	890	399	706	550	907	1075	630	86
sgTGGT1_203080_1	TGGT1_203080	386	0	436	0	308	0	269	1	263	0	306	57	355	0	436	0	380	3	301	0	304	0	271	1
sgTGGT1_203080_10	TGGT1_203080	0	0	0	0	0	0	0	0	0	0	0	0	0	0	0	0	0	0	0	0	0	0	0	0
sgTGGT1_203080_2	TGGT1_203080	382	34	226	52	286	0	256	0	74	0	285	31	226	0	211	0	221	13	154	0	75	0	182	0
sgTGGT1_203080_3	TGGT1_203080	88	0	102	0	61	0	57	0	78	0	50	0	77	0	90	0	89	0	48	0	85	0	59	0
sgTGGT1_203080_4	TGGT1_203080	390	0	537	0	343	0	322	0	369	0	382	0	525	0	541	0	478	0	393	0	555	0	358	0
sgTGGT1_203080_5	TGGT1_203080	347	0	437	0	303	0	305	0	307	0	328	0	448	0	450	0	422	0	351	0	357	0	282	0
sgTGGT1_203080_6	TGGT1_203080	814	47	1037	0	657	166	646	77	761	1	810	17	961	13	1050	1387	966	14	811	0	941	0	720	6
sgTGGT1_203080_7	TGGT1_203080	385	137	412	112	339	855	313	37	238	112	313	101	411	1	442	46	362	226	296	0	286	208	316	366
sgTGGT1_203080_8	TGGT1_203080	797	12	1220	0	678	0	658	22	979	0	723	0	1193	0	1214	0	1116	0	958	1	1491	0	751	0
sgTGGT1_203080_9	TGGT1_203080	571	0	615	736	464	1011	413	0	397	497	489	57	551	7	594	214	540	293	476	0	514	363	394	4
sgTGGT1_203090_1	TGGT1_203090	2800	1402	3730	4366	2345	2820	2383	2710	2597	3705	2632	1618	3515	693	3670	3710	3337	9428	2657	2375	3358	3630	2397	5934
sgTGGT1_203090_10	TGGT1_203090	599	11	838	752	501	2	473	30	584	310	558	1558	739	0	827	1553	715	2089	658	0	717	241	587	1687
sgTGGT1_203090_2	TGGT1_203090	505	582	668	17	442	1	372	27	472	0	444	1376	582	0	622	407	616	101	497	0	642	253	419	8
sgTGGT1_203090_3	TGGT1_203090	692	0	683	83	570	437	498	0	298	5	492	576	547	1953	565	0	551	357	424	117	323	323	428	599
sgTGGT1_203090_4	TGGT1_203090	350	0	418	155	272	0	271	0	271	0	296	50	359	0	379	98	358	35	256	438	282	56	250	17
sgTGGT1_203090_5	TGGT1_203090	355	115	286	900	294	643	256	1120	138	1481	257	1643	264	781	271	1221	257	5452	202	496	166	1864	175	1874
sgTGGT1_203090_6	TGGT1_203090	787	2829	951	1260	686	1474	606	723	628	1032	717	1087	886	9	926	28	901	7066	661	0	861	972	614	571
sgTGGT1_203090_7	TGGT1_203090	345	1141	388	496	309	1132	264	1568	203	1	262	728	348	0	379	1699	336	430	323	445	232	661	218	504
sgTGGT1_203090_8	TGGT1_203090	1019	45	1632	1539	907	1411	912	1168	1550	17	1061	1080	1661	0	1924	430	1592	3584	1187	1	2187	1558	1016	1149
sgTGGT1_203090_9	TGGT1_203090	382	0	331	62	317	121	291	0	137	8	363	846	296	1857	284	364	263	1584	181	0	172	397	214	161
sgTGGT1_203100_1	TGGT1_203100	2571	1409	2557	1917	2058	1883	1884	617	1559	1424	2040	2793	2479	5161	2725	2667	2318	2838	1742	517	1496	9059	1777	3357
sgTGGT1_203100_10	TGGT1_203100	0	0	0	0	0	0	0	0	0	0	0	0	0	0	0	0	0	0	0	0	0	0	0	0
sgTGGT1_203100_2	TGGT1_203100	908	1265	970	2434	812	1441	766	1542	513	309	812	347	826	10	940	1654	748	2166	601	871	550	2855	634	2168
sgTGGT1_203100_3	TGGT1_203100	1739	1041	1832	786	1279	5215	1288	2085	1083	3620	1346	3965	1642	1948	1591	3223	1600	7645	1190	2732	1353	4526	1159	1316
sgTGGT1_203100_4	TGGT1_203100	875	225	1056	263	740	442	720	122	772	588	876	195	1013	5613	1099	488	966	6430	806	10	903	140	718	331
sgTGGT1_203100_5	TGGT1_203100	594	0	753	1981	514	883	494	202	576	1680	567	591	792	1051	928	337	776	3601	622	378	662	1334	537	95
sgTGGT1_203100_6	TGGT1_203100	1264	4115	1648	2566	1029	2223	1103	1619	1183	710	1231	1250	1631	578	1688	4349	1500	4044	1073	13175	1401	5867	1104	1452
sgTGGT1_203100_7	TGGT1_203100	927	1130	998	2325	713	2826	723	1466	621	344	745	739	887	4239	1014	643	888	5433	799	551	708	649	655	472
sgTGGT1_203100_8	TGGT1_203100	1165	1262	1387	696	994	433	910	112	921	233	965	1060	1310	2563	1418	1770	1254	9207	1003	40	1186	2975	914	998
sgTGGT1_203100_9	TGGT1_203100	385	54	342	0	288	1445	261	553	131	990	357	104	269	0	272	125	277	709	199	0	199	767	211	326
sgTGGT1_203110_1	TGGT1_203110	290	558	139	348	205	208	195	399	58	185	189	571	157	299	112	15	113	1988	69	0	54	347	128	616
sgTGGT1_203110_10	TGGT1_203110	2983	3219	3515	4380	2510	6364	2450	5143	2340	1845	2645	4025	3404	8560	3761	3629	3324	15115	2449	7246	2617	3620	2519	6606
sgTGGT1_203110_2	TGGT1_203110	720	79	870	3051	602	948	552	1913	594	724	593	1714	854	1118	922	354	841	1139	631	1485	737	821	600	279
sgTGGT1_203110_3	TGGT1_203110	672	368	934	1509	580	1748	592	1584	692	1206	659	1802	943	10	1012	493	947	4234	587	26	811	572	611	1581
sgTGGT1_203110_4	TGGT1_203110	809	1167	877	80	662	357	642	1586	590	0	754	1987	848	1705	908	0	862	249	590	0	644	648	567	597
sgTGGT1_203110_5	TGGT1_203110	584	1869	728	288	470	1383	429	1139	478	0	483	929	671	0	685	66	672	2312	493	0	559	56	493	1416
sgTGGT1_203110_6	TGGT1_203110	1052	107	930	1347	839	1516	867	863	598	221	914	2046	976	1663	1096	1618	951	5900	699	675	477	1014	694	415
sgTGGT1_203110_7	TGGT1_203110	813	5	967	672	644	231	657	22	578	47	693	280	898	256	996	18	864	283	678	21	694	8	690	225
sgTGGT1_203110_8	TGGT1_203110	430	17	482	0	343	118	369	164	346	0	382	138	449	2	527	546	466	44	380	39	410	114	350	229
sgTGGT1_203110_9	TGGT1_203110	960	952	1210	951	874	2921	816	2266	880	534	923	552	1172	1819	1368	2220	1202	373	942	10	1069	1043	866	1328
sgTGGT1_203120_1	TGGT1_203120	317	31	266	0	229	0	227	0	123	0	243	0	228	0	258	0	235	10	187	0	124	0	147	0
sgTGGT1_203120_10	TGGT1_203120	363	12	519	0	331	0	290	0	502	0	295	1	506	0	570	0	533	0	351	0	528	412	347	2
sgTGGT1_203120_2	TGGT1_203120	961	30	1066	735	808	0	745	0	705	0	807	0	1028	0	1162	0	975	1	698	0	779	0	702	0
sgTGGT1_203120_3	TGGT1_203120	834	10	699	0	664	0	560	0	334	0	617	0	660	8	595	0	580	0	382	0	335	0	454	0
sgTGGT1_203120_4	TGGT1_203120	947	197	886	408	757	342	673	158	459	69	807	621	756	192	767	72	831	1492	533	915	451	703	646	289
sgTGGT1_203120_5	TGGT1_203120	80	0	91	0	80	0	70	0	35	0	70	0	77	0	65	0	69	0	81	0	68	0	54	0
sgTGGT1_203120_6	TGGT1_203120	1253	29	1160	31	1000	14	858	6	600	15	1006	9	1016	7	1069	17	1041	40	787	22	606	26	782	31
sgTGGT1_203120_7	TGGT1_203120	110	0	98	0	76	0	79	0	40	0	77	0	83	0	83	0	70	0	58	0	45	0	70	0
sgTGGT1_203120_8	TGGT1_203120	450	0	620	124	361	426	363	14	474	0	384	0	555	0	577	78	570	0	481	0	647	0	397	0
sgTGGT1_203120_9	TGGT1_203120	327	102	360	65	325	12	272	0	211	184	297	44	346	0	356	0	371	0	292	51	227	36	234	0
sgTGGT1_203135_1	TGGT1_203135	245	0	228	1971	176	659	166	1256	98	330	188	120	201	6	157	14	191	12	139	1739	143	113	132	813
sgTGGT1_203135_10	TGGT1_203135	1282	748	1677	82	1113	1345	1187	377	1224	1032	1094	795	1707	2172	1824	59	1557	976	1314	13	1353	86	1106	32
sgTGGT1_203135_2	TGGT1_203135	452	1232	512	692	352	0	406	99	257	107	325	840	425	1008	433	494	427	2	298	0	320	158	301	205
sgTGGT1_203135_3	TGGT1_203135	1147	1261	1258	432	938	151	962	573	899	168	1014	912	1275	1149	1417	1336	1289	1278	952	0	1008	439	897	579
sgTGGT1_203135_4	TGGT1_203135	283	0	212	58	222	0	197	0	87	35	196	228	174	9	201	257	171	0	131	0	95	949	167	70
sgTGGT1_203135_5	TGGT1_203135	415	0	512	621	345	1350	338	0	311	0	412	150	442	290	469	0	436	675	330	1401	430	1318	296	8
sgTGGT1_203135_6	TGGT1_203135	157	0	166	11	135	0	135	0	91	0	123	0	170	0	206	0	144	0	97	0	53	0	125	0
sgTGGT1_203135_7	TGGT1_203135	478	0	419	45	354	194	311	7	178	112	357	71	375	73	360	132	341	216	264	0	198	6	264	1
sgTGGT1_203135_8	TGGT1_203135	1281	0	1148	12	1090	3	969	0	600	0	1173	0	1172	0	1185	8	1091	16	764	0	505	4	901	36
sgTGGT1_203135_9	TGGT1_203135	1498	3978	1818	2150	1227	3460	1262	3033	1269	936	1263	2230	1728	1	1905	2074	1657	9002	1340	207	1493	2911	1197	7082
sgTGGT1_203150_1	TGGT1_203150	171	0	169	0	136	0	120	0	79	0	147	0	166	0	165	0	136	0	145	0	96	0	121	0
sgTGGT1_203150_10	TGGT1_203150	164	0	147	0	120	0	112	0	69	0	140	0	140	0	132	0	138	0	102	0	95	0	89	0
sgTGGT1_203150_2	TGGT1_203150	643	312	499	976	453	1171	435	1	287	58	473	354	523	0	534	422	475	868	358	0	308	276	358	65
sgTGGT1_203150_3	TGGT1_203150	265	22	277	113	207	0	182	0	147	59	199	67	250	0	247	228	235	116	230	0	177	22	181	2
sgTGGT1_203150_4	TGGT1_203150	239	2	240	124	161	0	169	169	142	0	204	0	192	0	191	0	219	0	146	119	194	0	150	0
sgTGGT1_203150_5	TGGT1_203150	294	0	263	0	239	0	211	0	118	0	223	0	226	0	211	0	249	0	197	0	137	0	151	0
sgTGGT1_203150_6	TGGT1_203150	715	0	802	1149	590	73	616	141	520	0	647	347	849	101	941	104	736	0	563	0	527	77	494	18
sgTGGT1_203150_7	TGGT1_203150	826	28	631	651	658	453	592	157	353	674	623	227	610	270	645	786	579	1503	462	0	227	229	471	535
sgTGGT1_203150_8	TGGT1_203150	164	0	188	0	112	0	124	0	122	0	110	0	170	0	227	0	156	0	140	0	143	0	136	0
sgTGGT1_203150_9	TGGT1_203150	456	261	487	644	350	101	369	0	286	0	447	281	470	2049	459	57	464	825	331	0	307	33	322	0
sgTGGT1_203160_1	TGGT1_203160	212	0	177	0	155	5	159	49	65	0	139	15	158	0	151	28	156	4	136	0	94	175	110	0
sgTGGT1_203160_10	TGGT1_203160	429	182	442	223	314	17	322	46	262	0	409	1213	421	727	487	0	390	380	343	98	273	46	334	786
sgTGGT1_203160_2	TGGT1_203160	688	189	545	448	554	140	510	200	228	218	530	343	557	86	590	232	553	413	425	33	244	17	424	70
sgTGGT1_203160_3	TGGT1_203160	288	0	356	267	251	157	241	441	215	58	274	112	337	0	327	262	296	1027	252	0	287	125	234	51
sgTGGT1_203160_4	TGGT1_203160	692	638	706	172	464	35	510	371	423	56	610	497	649	377	609	42	609	883	506	0	649	385	429	389
sgTGGT1_203160_5	TGGT1_203160	505	33	566	400	415	628	403	71	294	190	462	595	504	328	475	1616	433	270	372	0	378	149	313	15
sgTGGT1_203160_6	TGGT1_203160	657	0	656	785	559	277	502	24	345	94	542	111	612	71	622	117	596	142	471	0	436	817	474	95
sgTGGT1_203160_7	TGGT1_203160	459	0	437	223	370	203	368	692	213	603	342	256	413	1	432	149	388	811	290	371	231	218	317	531
sgTGGT1_203160_8	TGGT1_203160	1064	107	814	1112	775	457	767	959	457	268	807	802	822	14	968	99	780	964	507	2128	429	1015	661	700
sgTGGT1_203160_9	TGGT1_203160	935	1195	1306	452	775	476	787	824	942	144	841	510	1245	965	1259	472	1099	1344	1020	3640	1119	447	869	97
sgTGGT1_203170_1	TGGT1_203170	153	0	138	0	117	0	106	0	101	0	104	0	157	0	162	0	113	0	96	0	121	0	113	0
sgTGGT1_203170_10	TGGT1_203170	338	0	522	0	282	0	299	27	391	0	312	0	487	0	548	0	433	0	344	0	430	0	272	0
sgTGGT1_203170_2	TGGT1_203170	404	0	503	0	348	0	332	0	334	0	320	0	462	0	488	0	441	1	431	0	357	0	319	0
sgTGGT1_203170_3	TGGT1_203170	298	0	184	0	241	0	207	0	92	0	192	0	170	0	203	0	202	0	124	0	44	0	128	0
sgTGGT1_203170_4	TGGT1_203170	728	0	911	71	662	0	578	0	643	0	800	0	915	0	922	0	922	0	668	0	955	0	615	0
sgTGGT1_203170_5	TGGT1_203170	595	0	849	0	537	0	517	604	732	0	485	0	819	0	862	0	846	18	696	0	996	0	547	0
sgTGGT1_203170_6	TGGT1_203170	493	0	921	0	453	0	439	0	910	15	593	0	897	0	1005	0	896	0	856	0	1287	0	623	0
sgTGGT1_203170_7	TGGT1_203170	364	0	603	3	341	0	328	2	398	14	391	2	567	0	574	0	517	3	416	0	628	0	382	286
sgTGGT1_203170_8	TGGT1_203170	352	0	459	0	286	1	322	0	283	0	318	0	429	0	438	0	394	0	306	0	378	0	296	0
sgTGGT1_203170_9	TGGT1_203170	0	0	0	0	0	0	0	0	0	0	0	0	0	0	0	0	0	0	0	0	0	0	0	0
sgTGGT1_203175_1	TGGT1_203175	320	8	344	0	269	0	268	0	206	0	248	0	286	0	357	0	299	79	241	0	206	0	238	0
sgTGGT1_203175_10	TGGT1_203175	327	304	263	187	237	760	247	54	105	253	229	127	224	0	238	176	220	305	182	0	148	309	179	727
sgTGGT1_203175_2	TGGT1_203175	366	638	423	275	298	259	300	19	281	0	341	26	414	271	422	416	419	543	350	0	337	421	272	326
sgTGGT1_203175_3	TGGT1_203175	321	672	187	298	239	87	202	36	104	3584	233	1282	193	31	171	813	210	756	127	0	85	1281	145	335
sgTGGT1_203175_4	TGGT1_203175	544	38	483	123	426	22	466	0	279	1	516	121	493	4	607	48	441	152	266	155	260	67	413	25
sgTGGT1_203175_5	TGGT1_203175	374	21	393	23	312	0	284	8	213	38	293	0	370	0	417	0	375	0	269	149	222	10	250	0
sgTGGT1_203175_6	TGGT1_203175	949	25	1340	634	783	69	852	597	971	0	842	3	1181	495	1355	223	1193	553	1062	2143	1350	0	883	3
sgTGGT1_203175_7	TGGT1_203175	1365	763	1580	3782	1004	1957	1055	2738	1015	1521	1138	2649	1433	3939	1428	1845	1297	5141	1040	1296	1235	6434	909	1130
sgTGGT1_203175_8	TGGT1_203175	458	560	448	547	359	253	345	203	204	715	413	307	402	1	422	408	337	4065	279	10	231	1067	300	60
sgTGGT1_203175_9	TGGT1_203175	455	0	588	6	406	18	392	0	433	0	423	258	623	0	755	134	580	0	418	0	588	154	446	11
sgTGGT1_203180_1	TGGT1_203180	238	121	239	0	183	104	157	52	171	231	200	154	249	0	236	397	214	432	210	0	209	167	147	112
sgTGGT1_203180_10	TGGT1_203180	1090	227	1232	389	866	311	860	1546	823	154	820	112	1124	5	1369	134	1156	1721	870	0	947	30	879	353
sgTGGT1_203180_2	TGGT1_203180	84	0	80	183	92	0	77	212	38	0	99	0	88	0	84	114	100	0	53	0	61	21	62	0
sgTGGT1_203180_3	TGGT1_203180	702	127	856	5	602	422	566	464	567	53	722	210	839	870	944	57	797	1490	615	0	644	549	602	499
sgTGGT1_203180_4	TGGT1_203180	846	326	859	137	610	221	643	82	461	1354	767	311	707	67	745	451	771	918	524	145	584	1610	529	288
sgTGGT1_203180_5	TGGT1_203180	1059	45	1237	120	812	208	889	156	678	103	918	235	1155	4	1199	69	1034	229	820	2	779	88	818	99
sgTGGT1_203180_6	TGGT1_203180	300	0	305	0	225	0	222	0	193	0	203	0	305	0	341	0	274	0	185	0	155	0	204	8
sgTGGT1_203180_7	TGGT1_203180	1004	126	1144	46	756	88	736	10	620	22	818	40	919	1	978	15	936	526	675	0	806	317	720	122
sgTGGT1_203180_8	TGGT1_203180	993	13	1088	269	816	344	828	0	644	512	806	335	1024	391	1068	1748	947	796	674	174	785	854	735	307
sgTGGT1_203180_9	TGGT1_203180	828	431	1037	794	621	22	703	364	742	785	726	223	980	1079	1069	522	849	389	814	33	768	641	693	363
sgTGGT1_203200_1	TGGT1_203200	215	9	310	0	188	0	188	0	205	0	225	0	284	0	284	0	230	0	155	0	245	0	200	0
sgTGGT1_203200_10	TGGT1_203200	147	136	192	156	123	0	113	0	103	0	129	0	145	0	147	211	132	0	125	0	156	144	106	554
sgTGGT1_203200_2	TGGT1_203200	642	636	810	882	517	487	478	493	526	261	639	625	702	0	731	634	702	616	623	864	760	594	457	273
sgTGGT1_203200_3	TGGT1_203200	832	46	543	378	607	405	592	592	247	7	596	237	627	12	555	117	559	85	393	5	206	233	477	2
sgTGGT1_203200_4	TGGT1_203200	294	0	315	0	191	0	208	0	237	0	222	98	313	82	331	0	311	88	228	0	296	125	182	0
sgTGGT1_203200_5	TGGT1_203200	140	0	113	0	116	0	108	0	55	0	122	0	128	0	97	0	93	0	60	0	56	0	76	5
sgTGGT1_203200_6	TGGT1_203200	355	0	396	0	278	0	279	0	222	0	318	0	367	0	361	0	347	0	290	0	313	0	266	0
sgTGGT1_203200_7	TGGT1_203200	288	0	351	0	254	21	231	0	241	0	264	0	337	0	323	8	321	0	242	0	288	0	228	0
sgTGGT1_203200_8	TGGT1_203200	224	0	239	103	174	1	179	525	112	13	169	18	189	0	166	35	193	2	147	1613	162	98	144	6
sgTGGT1_203200_9	TGGT1_203200	886	275	1008	362	730	270	741	548	609	241	753	601	877	25	917	289	928	177	727	0	763	334	668	1311
sgTGGT1_203220_1	TGGT1_203220	866	0	1021	0	731	22	698	0	745	0	769	31	972	0	1180	0	975	0	777	0	858	0	747	240
sgTGGT1_203220_10	TGGT1_203220	470	0	597	15	402	648	393	0	406	0	444	470	550	0	589	229	547	0	348	0	484	0	399	0
sgTGGT1_203220_2	TGGT1_203220	297	0	310	0	237	0	208	0	202	0	216	0	310	45	271	0	255	0	257	0	247	0	213	0
sgTGGT1_203220_3	TGGT1_203220	440	0	583	0	347	5	389	0	427	0	431	0	544	0	578	0	555	0	428	0	448	0	350	0
sgTGGT1_203220_4	TGGT1_203220	585	0	730	0	462	0	493	0	541	0	585	5	665	0	808	1	664	0	562	0	579	42	481	0
sgTGGT1_203220_5	TGGT1_203220	386	0	382	0	339	5	341	7	298	1	397	51	441	0	456	1	373	1	289	0	248	1	290	24
sgTGGT1_203220_6	TGGT1_203220	377	19	359	69	323	0	270	0	288	0	319	0	412	799	386	0	379	64	312	0	298	0	265	3
sgTGGT1_203220_7	TGGT1_203220	502	0	513	0	368	0	368	0	254	0	362	18	474	0	451	0	446	0	327	0	278	0	324	23
sgTGGT1_203220_8	TGGT1_203220	470	0	566	14	349	0	313	0	408	0	397	0	648	0	634	0	560	0	467	0	527	0	405	0
sgTGGT1_203220_9	TGGT1_203220	784	26	825	0	621	0	593	0	546	0	597	0	838	0	913	0	719	1	624	0	548	1	587	0
sgTGGT1_203230_1	TGGT1_203230	421	59	542	293	294	309	321	119	401	24	372	521	494	264	542	0	555	711	464	234	567	851	344	33
sgTGGT1_203230_10	TGGT1_203230	531	1459	702	562	479	2196	419	584	528	688	523	2978	650	0	714	379	601	1028	581	105	838	2203	437	1664
sgTGGT1_203230_2	TGGT1_203230	944	1656	1228	1865	766	530	691	377	880	115	836	171	1186	3913	1187	34	1092	2996	896	0	1269	1314	756	42
sgTGGT1_203230_3	TGGT1_203230	661	2790	756	3560	523	866	529	2317	463	2107	499	2283	729	3389	755	2518	683	8871	513	0	584	196	488	3303
sgTGGT1_203230_4	TGGT1_203230	582	1052	749	2743	455	1518	511	1527	491	61	498	1352	643	0	687	1229	641	4649	552	2363	688	2812	447	1189
sgTGGT1_203230_5	TGGT1_203230	207	194	155	1306	156	148	140	0	72	0	193	167	148	0	147	1067	127	7	110	0	86	647	116	39
sgTGGT1_203230_6	TGGT1_203230	0	0	0	0	0	0	0	0	0	0	0	0	0	0	0	0	0	0	0	0	0	0	0	0
sgTGGT1_203230_7	TGGT1_203230	218	501	264	484	201	0	203	0	156	0	200	829	251	0	253	45	261	12	236	212	160	397	208	128
sgTGGT1_203230_8	TGGT1_203230	1074	3289	997	973	846	2026	776	1296	492	1311	815	2164	887	1267	926	1446	855	3733	633	1020	537	1299	662	1108
sgTGGT1_203230_9	TGGT1_203230	896	2170	1073	2951	655	1473	768	1093	796	2087	760	1931	1053	2120	1150	1597	1017	5083	849	9116	1067	2173	713	2102
sgTGGT1_203240_1	TGGT1_203240	2410	0	2090	663	1874	298	1735	165	1110	303	1944	328	2083	28	2136	108	1814	778	1353	1474	1140	330	1533	709
[truncated: 79,386 more rows]

## Sheet: Table S1 Screen data
ID	WT mean phen score	Δgra14 mean phen score	Δcpl mean phen score	Δcrt mean phen score	Sidik et al 2016 phen score	Δgra14:WT phen score shift	Δcpl:WT phen score shift	Δcrt:WT phen score shift	Wilcoxon FDR Δgra14:WT for negative phen shift	Wilcoxon FDR Δgra14:WT for positive phen shift	Wilcoxon FDR Δcpl:WT negative phen score shift	Wilcoxon FDR Δcpl:WT positive phen shift	Wilcoxon FDR Δcrt:WT negative phen shift	Wilcoxon FDR Δcrt:WT positive phen shift	Δgra14:WT phen score shift	Δcpl:WT phen score shift	Δcrt:WT phen score shift	Wilcoxon FDR Δgra14	Wilcoxon FDR Δcpl	Wilcoxon FDR Δcrt	Product.Description	Comment.Headlines	Protein Length	Tz.TPM	Bz.TPM	LoPIT
TGGT1_200010	2.38966	2.88017	2.65644	2.69499	2.54	0.490503	0.266778	0.30533	1	0.125438	1	0.745687	1	0.767679							hypothetical protein	GRA20 | Primers designed to clone Type 2 and Type 3 did not work for Type 3.	413	189.77	169.01	dense granules
TGGT1_200270	1.4761	1.28855	1.15547	1.66406	0.93	-0.187549	-0.320629	0.187963	0.892161	1	0.456477	0.999999	0.949367	1							PAN/Apple domain-containing protein	unknown	351	89.92	545.29	micronemes
TGGT1_200280	-0.723294	-1.81487	-1.46181	-2.02503	-1.28	-1.09157	-0.738512	-1.30173	0.0664399	1	0.137538	0.999999	0.0117748	1							WD domain, G-beta repeat-containing protein	NA	948	58.89	44.54	nucleus - chromatin
TGGT1_200290	0.715989	0.961978	0.773548	1.36926	0.75	0.245989	0.0575587	0.653272	1	0.566904	0.92747	0.999999	1	0.258454							rhomboid protease ROM1	rhomboid family domain-containing protein | ROM1	293	361.47	486.9	N/A
TGGT1_200295	0.636576	1.05392	0.411107	1.57167	1.35	0.417342	-0.225468	0.935098	1	0.409648	0.95012	0.999999	1	0.0954063							hypothetical protein	NA	235	9.45	12.88	N/A
TGGT1_200300	1.52487	1.44359	0.737921	1.8504	2.25	-0.0812795	-0.786953	0.325527	0.923946	1	0.528933	0.999999	1	0.81614							hypothetical protein	NA	251	6.95	16.93	N/A
TGGT1_200310	-0.147013	0.0572713	0.727843	0.270334	-0.05	0.204284	0.874856	0.417347	1	0.598621	1	0.0773469	1	0.783498							hypothetical protein	NA	169	309.77	669.7	mitochondrion - membranes
TGGT1_200330	0.255368	0.172937	0.121245	1.0931	0.26	-0.0824309	-0.134123	0.837731	0.854817	1	1	0.863405	1	0.078788							hypothetical protein	NA	589	115.78	137.07	N/A
TGGT1_200340	2.6093	2.3949	1.62476	1.97979	1.89	-0.214405	-0.984544	-0.629512	0.512793	1	0.0673466	0.999999	0.0650892	1							hypothetical protein	NA	259	79.42	5.82	N/A
TGGT1_200350	2.26639	2.84409	3.02626	3.10599	2.18	0.5777	0.759863	0.839595	1	0.156399	1	0.109159	1	0.0775277							subtilisin SUB3	SUB3	969	66.97	4.81	N/A
TGGT1_200360	2.46723	2.60994	2.85871	2.81332	2.63	0.142715	0.391481	0.346087	1	0.840731	1	0.546069	1	0.836969							hypothetical protein	YFP fusion localizes to dense granules	186	1115.04	839.39	dense granules
TGGT1_200370	-2.69292	-3.9424	-5.06742	-4.43958	-0.53	-1.24948	-2.37451	-1.74666	0.0260767	1	0.00700592	0.999999	0.0832326	1	Negative	Negative	Negative		Negative		prenyltransferase and squalene oxidase repeat-containing protein	NA	638	66.16	60.99	N/A
TGGT1_200385	1.6378	1.48715	2.56507	0.735187	0.98	-0.150653	0.927275	-0.902612	0.687427	1	1	0.0212952	0.016212	1							Myb family DNA-binding domain-containing protein	BFD1 is a master regulator of asexual differentiation	2258	140.94	200.19	N/A
TGGT1_200400	-4.96311	-5.5031	-5.44577	-5.35469	-3.17	-0.539985	-0.482655	-0.391577	1	0.944257	0.709237	0.999999	0.76199	1							hypothetical protein	NA	1167	128.87	42.09	nucleus - chromatin
TGGT1_200410	0.178085	0.93027	1.0077	1.13307	-0.41	0.752185	0.829611	0.954989	1	0.0603512	1	0.0858682	1	0.101458							hypothetical protein	NA	927	21.24	2.37	N/A
TGGT1_200430	-0.0303553	-0.0980121	-1.25903	-0.745783	-0.66	-0.0676567	-1.22868	-0.715428	0.927725	1	0.449443	0.999999	0.621712	1							cytidine and deoxycytidylate deaminase zinc-binding region domain-containing protein	NA	514	42	4.14	19S proteasome
TGGT1_200440	-0.867627	-0.344043	-0.832072	-1.32909	-1.22	0.523584	0.0355548	-0.461459	1	0.242741	1	0.839719	0.35872	1							hypothetical protein	NA	958	22.84	8.17	PM - peripheral 2
TGGT1_200450	0.275517	1.14509	0.419722	0.423847	1	0.869574	0.144204	0.148329	1	0.0247825	0.982526	0.999999	0.891994	1							hypothetical protein	NA	1317	20.02	18.15	N/A
TGGT1_200460	0.278908	0.494448	0.25998	0.531767	0.45	0.215539	-0.0189288	0.252858	1	0.574594	0.949574	0.999999	0.9736	1							hypothetical protein	NA	436	40.03	36.88	PM - peripheral 2
TGGT1_200470	0.840407	1.10064	-0.185073	0.993679	0.19	0.260229	-1.02548	0.153272	1	0.436756	0.258246	0.999999	0.904705	1							hypothetical protein	NA	616	84.01	60.75	cytosol
TGGT1_200480	0.874965	1.19228	0.662406	1.30044	1.23	0.317314	-0.212559	0.425476	1	0.47055	0.767088	0.999999	1	0.572624							Toxoplasma gondii family B protein	NA	167	0.73	4.5	N/A
TGGT1_200590	2.1251	2.29186	2.08256	2.53995	2.09	0.16676	-0.0425406	0.414846	1	0.621343	0.777218	0.999999	1	0.531156							Toxoplasma gondii family C protein	This is TgTSF6	201	89.67	104.3	N/A
TGGT1_200595	0.670725	1.59647	1.02221	1.51006	1	0.925742	0.351484	0.839335	1	0.0240813	1	0.736155	1	0.150631							hypothetical protein	NA	126	1.75	5.41	N/A
TGGT1_200600	1.27782	-0.0739403	-0.721531	0.927609	0.38	-1.35176	-1.99935	-0.350211	0.00292427	1	0.0186658	0.999999	0.271387	1	Negative	Negative		Negative			hypothetical protein	Not a protein?	122	0	0	N/A
TGGT1_201100	-0.921015	-0.477141	-1.1958	-1.68981	-1.44	0.443873	-0.27478	-0.768797	1	0.270889	0.867819	0.999999	0.263241	1							hypothetical protein	NA	229	0.06	0	N/A
TGGT1_201110	-2.6108	-2.36855	-2.03209	-3.19449	-3.19	0.24225	0.578711	-0.58369	1	0.663715	1	0.451115	0.290215	1							hypothetical protein	NA	154	38.56	65.8	N/A
TGGT1_201120	0.444395	0.250135	-1.0333	0.581769	-1.46	-0.19426	-1.4777	0.137375	0.612844	1	0.172778	0.999999	0.989224	1							ELMO/CED-12 family protein	NA	2257	24.74	11.19	N/A
TGGT1_201130	0.0897063	0.191695	-0.640848	-0.373405	-0.18	0.101988	-0.730554	-0.463111	1	0.813471	0.439369	0.999999	0.402129	1							rhoptry kinase family protein ROP33	Predicted rhoptry-kinase-like (ROPKL) kinase, subfamily ROP33	746	66.78	20.56	dense granules
TGGT1_201140	-1.58631	-0.868801	-2.42835	-0.635748	-1.19	0.717505	-0.842041	0.950558	1	0.0853407	0.605958	0.999999	1	0.030475							hypothetical protein	NA	1051	41.41	30.11	nucleus - non-chromatin
TGGT1_201150	-2.50662	-2.30028	-2.9525	-1.26961	-1.57	0.206339	-0.445882	1.23701	1	0.688288	0.762264	0.999999	1	0.0296579			Positive				heavy metal translocating P-type ATPase subfamily protein	NA	1965	34.37	18.45	endomembrane vesicles
TGGT1_201160	1.30939	2.29535	1.8307	2.04709	1.68	0.98596	0.521306	0.737697	1	0.00594256	1	0.295898	1	0.108633				Positive			hypothetical protein	NA	189	9.55	4.64	N/A
TGGT1_201170	0.535277	0.88502	0.0678935	0.791162	0.78	0.349743	-0.467383	0.255885	1	0.337753	0.525074	0.999999	0.992842	1							hypothetical protein	NA	126	854.83	820.51	N/A
TGGT1_201180A	0.783904	0.701416	-0.598072	0.899767	0.79	-0.0824881	-1.38198	0.115862	0.847083	1	0.724738	0.999999	0.904784	1							hypothetical protein	This is Megakaryocyte Stimulating Factor (MSF)	1181	10.71	10.15	dense granules
TGGT1_201180B	1.29126	1.2732	0.540805	0.944008	0.84	-0.0180606	-0.750459	-0.347256	1	0.980218	0.142493	0.999999	0.256549	1							hypothetical protein	This is Megakaryocyte Stimulating Factor (MSF)	1181	10.71	10.15	dense granules
TGGT1_201190	0.749572	0.869248	0.524247	1.31526	0.69	0.119676	-0.225325	0.565685	1	0.845182	0.713938	0.999999	1	0.27652							hypothetical protein	NA	119	33.27	102.83	N/A
TGGT1_201200	-4.044	-5.09849	-3.85431	-4.72424	-3.11	-1.05449	0.189697	-0.680239	0.470532	1	1	0.864713	0.176696	1							zinc finger (CCCH type) motif-containing protein	YTH1	640	43.23	11.61	nucleus - non-chromatin
TGGT1_201210	-3.7837	-3.83179	-4.55421	-2.99988	-3.48	-0.0480839	-0.770509	0.783824	0.951848	1	0.298434	0.999999	1	0.783498							hypothetical protein	NA	709	11.88	3.11	mitochondrion - soluble
TGGT1_201220	-7.00017	-6.14449	-7.18253	-7.11254	-5.4	0.855673	-0.18236	-0.112376	1	0.084732	0.735256	0.999999	0.593398	1							zinc finger protein	NA	603	77.09	12.2	N/A
TGGT1_201230	-0.826494	-1.08889	-2.04401	-1.56951	-1.18	-0.262397	-1.21752	-0.743017	0.660616	1	0.297968	0.999999	0.288066	1							kinesin motor domain-containing protein	divergent kinesin family protein	1249	19.97	3.7	N/A
TGGT1_201240	1.27617	1.28551	1.15052	1.62149	0.67	0.00934445	-0.125652	0.345321	1	0.953627	0.753029	0.999999	1	0.753828							hypothetical protein	NA	631	27.39	10.68	N/A
TGGT1_201250	0.0180391	0.233231	-1.1254	-1.92007	0.48	0.215192	-1.14344	-1.93811	1	0.58447	0.14664	0.999999	0.154941	1			Negative				histone lysine methyltransferase, SET, putative	NA	1635	40.05	11.33	nucleolus
TGGT1_201260	1.21237	1.07474	0.912723	1.80318	1.13	-0.137621	-0.299643	0.590816	0.827712	1	0.630728	0.999999	1	0.520818							sugar transporter ST3	Gene is expressed within intracellular vesicles | Correct cDNA available at NCBI	693	329.52	385.26	PM - integral
TGGT1_201270	-5.85606	-4.67018	-5.39948	-5.84954	-3.41	1.18588	0.456585	0.00652215	1	0.0649417	1	0.578924	0.756017	1	Positive						hypothetical protein	NA	964	70.45	66.68	apicoplast
TGGT1_201380	-0.202291	1.36792	0.670101	1.10475	-2.84	1.57021	0.872392	1.30704	1	0.00759929	1	0.397863	1	0.115	Positive		Positive	Positive			chorismate synthase, putative	Gene name | Sequence from RH strain	536	272.71	110.87	cytosol
TGGT1_201390	2.01652	2.16145	2.06237	2.0502	1.86	0.144924	0.0458462	0.033676	1	0.691305	0.905814	0.999999	0.776746	1							hypothetical protein	YFP fusion localizes to ER	108	1410.15	1340.12	N/A
TGGT1_201400	-1.35221	-1.14073	-1.18751	-1.69922	-1.52	0.211477	0.164696	-0.347014	1	0.647976	1	0.707792	0.301458	1							Sin3-associated polypeptide SAP18	NA	868	69.99	25.62	nucleus - non-chromatin
TGGT1_201520	0.299699	0.70452	0.329355	0.197706	-0.25	0.404821	0.0296556	-0.101993	1	0.248112	0.915564	0.999999	0.932543	1							protein phosphatase 2C domain-containing protein	PPM3G	373	386.62	79.09	rhoptries 1
TGGT1_201630A	0.806494	1.09081	0.0280969	1.01648	-0.06	0.284311	-0.778397	0.209987	1	0.506259	0.104489	0.999999	0.957568	1							protein phosphatase 2C domain-containing protein	PPM3H	372	124.31	151.22	rhoptries 1
TGGT1_201630B	1.25738	2.09081	1.84259	1.50945	1.65	0.833435	0.585214	0.252067	1	0.0297983	1	0.201902	1	0.959731							protein phosphatase 2C domain-containing protein	PPM3H	372	124.31	151.22	rhoptries 1
TGGT1_201640	0.584821	0.567093	1.04303	1.32526	0.09	-0.0177287	0.458207	0.740436	1	0.935157	1	0.436953	1	0.132156							hypothetical protein	NA	1255	0.05	0.11	N/A
TGGT1_201650	0.39904	-0.139593	-1.1946	0.355493	-1.02	-0.538633	-1.59364	-0.0435463	0.189296	1	0.320223	0.999999	0.705035	1							hypothetical protein	NA	1128	0.02	0	N/A
TGGT1_201660	1.57288	2.04836	-0.115574	2.11775	0.62	0.475482	-1.68845	0.54487	1	0.352676	0.109885	0.999999	1	0.464816							hypothetical protein	NA	588	0	0	N/A
TGGT1_201670	0.948278	0.528628	0.162324	0.387533	0.17	-0.41965	-0.785954	-0.560745	0.192532	1	0.146642	0.999999	0.0878568	1							DnaJ domain-containing protein	NA	920	26.71	18.6	N/A
TGGT1_201680	-6.49522	-5.89093	-6.52816	-6.62742	-4.55	0.604287	-0.0329406	-0.132198	1	0.279279	1	0.848717	0.911073	1							eukaryotic initiation factor-3 subunit 10, putative	eukaryotic initiation factor-3 subunit 10, putative	1033	178.28	69.43	nucleus - non-chromatin
TGGT1_201690	1.18672	0.82691	0.835295	1.21506	-1.28	-0.359813	-0.351429	0.0283374	0.274212	1	0.565635	0.999999	0.762333	1							BT1 family protein	NA	834	16.69	42.8	N/A
TGGT1_201700	-4.04868	-3.69979	-3.83432	-4.34935	-3.65	0.348893	0.214365	-0.300663	1	0.589203	1	0.789407	0.344044	1							WD domain, G-beta repeat-containing protein	NA	654	131.55	28.52	nucleus - non-chromatin
TGGT1_201710	-6.75433	-5.48655	-6.47454	-8.01088	-4	1.26778	0.279787	-1.25655	1	0.0334646	1	0.825873	0.00878181	1	Positive					Negative	WD domain, G-beta repeat-containing protein	NA	555	22.32	5.52	nucleus - non-chromatin
TGGT1_201720	-1.68988	-1.812	-0.846159	-3.41649	-1.12	-0.122119	0.843717	-1.72662	0.874944	1	1	0.210029	0.00182147	1			Negative			Negative	protein c9orf32, putative	NA	381	30.83	20.53	N/A
TGGT1_201730	-0.362237	-0.745174	-0.551518	0.56005	-0.62	-0.382937	-0.189281	0.922287	1	0.603075	1	0.871582	1	0.0349914							hypothetical protein	NA	206	3.17	5.73	N/A
TGGT1_201740	0.213393	0.68832	-1.51156	-0.717611	-0.29	0.474926	-1.72496	-0.931004	1	0.159867	0.168717	0.999999	0.12662	1							hypothetical protein	NA	440	40.43	19.17	N/A
TGGT1_201750	1.73319	1.4706	1.71157	0.868534	1.45	-0.262588	-0.0216244	-0.864658	0.456414	1	0.800865	0.999999	0.0799148	1							Tctex-1 family protein	NA	123	0	1.11	N/A
TGGT1_201760	-0.434093	0.704823	-0.470634	0.854768	0.54	1.13892	-0.0365407	1.28886	1	0.0199762	1	0.681093	1	0.0199469	Positive		Positive				hypothetical protein	TLAP4	336	173.43	133.69	apical 1
TGGT1_201770	0.00978262	0.243752	-0.924127	0.272263	-0.56	0.23397	-0.93391	0.26248	1	0.743776	0.419107	0.999999	1	0.807966							cullin 3, putative	NA	929	27.62	17.23	nucleus - chromatin
TGGT1_201775	2.28954	2.29128	2.60178	1.66183	2.09	0.00173805	0.312245	-0.62771	1	0.978604	1	0.628418	0.0330721	1							hypothetical protein	NA	93	0.43	0	N/A
TGGT1_201780	-5.1685	-6.18109	-4.6662	-6.43182	-1.17	-1.0126	0.502295	-1.26333	0.0524959	1	1	0.504421	0.00455549	1						Negative	microneme protein MIC2	TgMIC2 A/I domain structure | MIC2 | PMID: 15913633	769	1814.54	555.28	micronemes
TGGT1_201785	1.42313	2.05271	1.87202	1.69743	2.21	0.629587	0.448891	0.274299	1	0.0831855	1	0.359319	1	0.876196							hypothetical protein	NA	132	354.36	166.51	N/A
TGGT1_201790	-5.9161	-5.11794	-4.69117	-6.83148	-3.7	0.79816	1.22493	-0.915381	1	0.185233	1	0.0304014	0.0822744	1							FHA domain-containing protein	NA	556	77.07	71.83	nucleus - non-chromatin
TGGT1_201800	-4.4913	-5.82316	-6.80839	-6.72848	-4.01	-1.33186	-2.31709	-2.23718	0.206164	1	0.00788515	0.999999	0.00268537	1	Negative	Negative	Negative		Negative	Negative	hypothetical protein	Identified as ATP synthase associated protein	267	184.95	69.73	mitochondrion - membranes
TGGT1_201810	0.218478	0.901405	0.240975	0.593401	0.05	0.682926	0.0224966	0.374922	1	0.197986	0.926144	0.999999	1	0.953289							hypothetical protein	NA	342	118.91	43.37	N/A
TGGT1_201820	0.168218	-0.797763	-0.424223	0.413464	-1.45	-0.965981	-0.59244	0.245246	0.0842986	1	0.460756	0.999999	1	0.877005							hypothetical protein	NA	2625	6.7	8.42	N/A
TGGT1_201830	-4.23911	-3.79305	-4.25639	-5.08302	-4.94	0.446057	-0.0172801	-0.843917	1	0.499923	0.874873	0.999999	0.105086	1							ribosomal protein L37	NA	515	22.68	13.39	N/A
TGGT1_201840	1.42324	0.150043	0.784256	0.26766	-0.36	-1.2732	-0.638985	-1.15558	0.0216059	1	0.247229	0.999999	0.00842914	1	Negative					Negative	aspartyl protease ASP1	TgASP1 is a VAC-localizing protease | TgASP1	619	257.31	599.04	endomembrane vesicles
TGGT1_201850	1.39732	0.834945	0.478813	1.72676	0.41	-0.562375	-0.918507	0.329439	0.193379	1	0.371881	0.999999	1	0.719858							WD domain, G-beta repeat-containing protein	NA	453	33.5	24.87	N/A
TGGT1_201860	2.41174	2.18429	1.48966	1.89317	2.14	-0.227449	-0.922076	-0.518567	0.646057	1	0.122306	0.999999	0.122594	1							hypothetical protein	NA	157	2053.77	2310.21	dense granules
TGGT1_201870	0.237509	-0.19105	0.0914156	-0.477868	-0.27	-0.428558	-0.146093	-0.715377	0.57044	1	0.716422	0.999999	0.245351	1							tetratricopeptide repeat-containing protein	NA	1057	58.18	30.16	N/A
TGGT1_201880	-4.71939	-3.54049	-4.57082	-6.07097	-3.68	1.17889	0.148567	-1.35158	1	0.0411723	0.867969	0.999999	0.00192033	1	Positive					Negative	hypothetical protein	NA	128	376.11	315.05	mitochondrion - membranes
TGGT1_201890	0.603176	0.972365	0.78179	-0.386045	-0.6	0.369189	0.178615	-0.989221	1	0.378231	1	0.955219	0.106129	1							MORN repeat-containing protein	NA	234	3.54	9.57	N/A
TGGT1_201895	0.99174	1.43694	1.49229	1.27362	1.14	0.445197	0.500547	0.281884	1	0.226336	1	0.334559	1	0.817732							hypothetical protein	NA	204	0	0.67	N/A
TGGT1_201900	-3.66307	-4.47295	-4.16675	-4.57641	-3.29	-0.809884	-0.503677	-0.913337	0.134886	1	0.374178	0.999999	0.0412305	1							hypothetical protein	NA	838	30.49	20.1	N/A
TGGT1_202010	1.45471	0.709926	-1.05031	1.38054	0.63	-0.744787	-2.50503	-0.0741722	0.0473805	1	0.00728504	0.999999	0.557594	1		Negative			Negative		hypothetical protein	NA	857	28.27	17.75	N/A
TGGT1_202020	1.36679	1.29024	0.172839	1.96902	-0.12	-0.0765526	-1.19395	0.602223	0.91521	1	0.631009	0.999999	1	0.570324							DnAK-TPR	This is DnAK-TPR	763	164.43	3630.14	N/A
TGGT1_202025	0.243519	0.251871	0.240445	-0.760611	0.04	0.00835161	-0.00307411	-1.00413	1	0.983594	0.846945	0.999999	0.0189566	1							hypothetical protein	NA	1205	18.83	98.96	N/A
TGGT1_202030	1.54407	0.961445	1.60088	1.59695	0.41	-0.582624	0.0568151	0.0528852	0.149667	1	0.942796	0.999999	0.815516	1							hypothetical protein	NA	1907	60.33	142.84	N/A
TGGT1_202040	0.125236	0.489747	-0.246414	0.394438	-0.2	0.364511	-0.37165	0.269202	1	0.328976	0.982526	0.999999	1	0.959731							hypothetical protein	NA	1047	54.01	53.87	N/A
TGGT1_202050	1.62574	1.55302	0.408672	2.28024	0.5	-0.0727166	-1.21707	0.654503	0.867571	1	0.122896	0.999999	1	0.136806							hypothetical protein	NA	225	0.49	18.82	N/A
TGGT1_202065	0.658793	0.340734	-0.778977	-0.0261195	0.65	-0.318059	-1.43777	-0.684912	0.311025	1	0.0327294	0.999999	0.118518	1							hypothetical protein	NA	125	0	0.6	N/A
TGGT1_202070	-4.04627	-3.21413	-4.21715	-3.28338	-2.15	0.832146	-0.170872	0.762894	1	0.0109189	0.950998	0.999999	1	0.109497							hypothetical protein	NA	7892	10.98	3.32	nucleolus
TGGT1_202080	-5.38837	-4.843	-6.72418	-6.74735	-3.85	0.545372	-1.33581	-1.35898	1	0.68901	0.0171771	0.999999	0.00427298	1						Negative	hypothetical protein	NA	1293	17.11	6.28	N/A
TGGT1_202090	1.71603	1.29849	1.84863	1.9705	1.65	-0.417544	0.132594	0.254469	0.246393	1	0.984473	0.999999	1	0.924455							hypothetical protein	NA	198	0.14	4.7	N/A
TGGT1_202100	0.40537	1.19465	0.294234	0.780471	-0.42	0.789275	-0.111136	0.375101	1	0.0554507	0.949719	0.999999	1	0.723464							hypothetical protein	NA	137	0.38	5.76	N/A
TGGT1_202110	-0.949105	-0.339653	0.376459	0.998132	-1	0.609451	1.32556	1.94724	1	0.268227	1	0.0258862	1	0.00681092		Positive	Positive			Positive	hypothetical protein	NA	279	2.74	5.91	N/A
TGGT1_202120	-4.35121	-3.86115	-3.83531	-3.76327	-2.1	0.49006	0.515903	0.587938	1	0.37884	1	0.414	1	0.533094							hypothetical protein	NA	1322	84.66	46.39	PM - peripheral 2
TGGT1_202140	0.802089	1.35416	1.59348	1.71304	0.58	0.552069	0.791389	0.910949	1	0.08453	1	0.0887235	1	0.0572943							enoyl-CoA hydratase/isomerase family protein	NA	602	2.19	2.62	N/A
TGGT1_202160	0.370662	0.504148	0.652608	0.592011	-0.41	0.133485	0.281945	0.221349	1	0.794396	1	0.748789	0.969417	1							ABC1 family protein	NA	918	46.26	24.94	mitochondrion - membranes
TGGT1_202170	-4.86013	-5.77684	-4.95916	-5.10871	-4.25	-0.916702	-0.0990226	-0.248572	0.0650616	1	0.903609	0.999999	0.405526	1							hypothetical protein	NA	863	17.71	5.56	N/A
TGGT1_202180	-6.19314	-6.66883	-7.06932	-6.23468	-5.46	-0.475691	-0.876181	-0.0415454	0.422912	1	0.226335	0.999999	0.573775	1							hypothetical protein	NA	1399	30.01	11.11	N/A
TGGT1_202190	-0.397501	-0.752645	-1.02132	-1.29623	-1.28	-0.355145	-0.623815	-0.898731	0.72976	1	0.128803	0.999999	0.430509	1							hypothetical protein	NA	1024	42.02	27.82	N/A
TGGT1_202200	-0.328192	-0.428584	-2.47186	-0.74841	-1.41	-0.100392	-2.14367	-0.420217	0.893775	1	0.00700592	0.999999	0.903145	1		Negative			Negative		hypothetical protein	NA	793	347.85	168.03	rhoptries 1
TGGT1_202205	1.2916	1.60108	1.84533	2.00987	1.03	0.309478	0.553727	0.718273	1	0.492837	1	0.242272	1	0.0964822							hypothetical protein	NA	133	0.06	0.49	N/A
TGGT1_202210	1.31168	2.06677	1.24226	1.63052	0.6	0.755082	-0.0694228	0.318834	1	0.039676	0.780848	0.999999	1	0.81614							nucleoside diphosphate kinase	NA	386	0.08	0	N/A
TGGT1_202220	-4.7621	-4.63888	-4.39211	-5.87648	-3.49	0.123224	0.369987	-1.11438	1	0.714805	1	0.597787	0.093627	1							hypothetical protein	IMC sutures associated protein 1 (ISAP1)	1148	30.59	10.82	PM - peripheral 2
TGGT1_202230	-5.38591	-6.23316	-5.56836	-5.03388	-3.66	-0.84725	-0.18245	0.352023	0.153733	1	0.830518	0.999999	1	0.84621							histone deacetylase HDAC5	NA	1452	18.26	12.02	nucleus - chromatin
TGGT1_202240	-5.21253	-5.40621	-5.50053	-5.26687	-4.54	-0.193682	-0.288	-0.0543418	0.681432	1	0.741608	0.999999	0.676505	1							RAP domain-containing protein	NA	1856	9.46	9.48	N/A
TGGT1_202250	0.0300368	-0.0660569	-1.18855	-0.824333	-0.27	-0.0960938	-1.21858	-0.85437	0.951276	1	0.416957	0.999999	0.0325716	1							hypothetical protein	NA	1041	35.14	12.69	Golgi
TGGT1_202255	0.771452	1.21295	0.760806	0.84825	0.34	0.441495	-0.0106462	0.0767978	1	0.280265	0.839488	0.999999	0.814379	1							hypothetical protein	NA	371	1.09	3.52	N/A
TGGT1_202260	0.922781	0.873571	1.23574	0.865766	-0.78	-0.04921	0.312956	-0.0570154	0.844545	1	1	0.857222	0.580021	1							hypothetical protein	NA	279	0.06	0.33	N/A
TGGT1_202280	0.406562	1.10299	1.60469	0.970751	-0.75	0.696424	1.19813	0.56419	1	0.0787217	1	0.048756	1	0.404115							WD domain, G-beta repeat-containing protein	NA	1802	8.85	14.64	N/A
TGGT1_202285	1.14029	1.15502	1.08457	1.43384	-0.14	0.0147312	-0.0557225	0.29355	1	0.928076	0.820849	0.999999	1	0.798185							EGF family domain-containing protein	NA	360	0	0.22	N/A
TGGT1_202290	-6.94937	-6.43644	-7.66503	-8.01697	-3.46	0.512925	-0.715665	-1.0676	1	0.555028	0.274846	0.999999	0.0411951	1							membrane protein, putative	NA	349	48.36	90.96	N/A
TGGT1_202300	0.915948	0.148933	-0.814053	-0.0341258	0.42	-0.767014	-1.73	-0.950073	0.431996	1	0.00762483	0.999999	0.00912463	1					Negative	Negative	inosine triphosphate pyrophosphatase, putative	NA	222	42.74	90.67	cytosol
TGGT1_202310	-7.01464	-5.32166	-7.71279	-7.94536	-4.74	1.69298	-0.698148	-0.930725	1	0.00183449	0.118214	0.999999	0.0074526	1	Positive			Positive		Negative	O-sialoglycoprotein endopeptidase	glycoprotease family domain-containing protein	580	47.9	45.45	N/A
TGGT1_202340	-1.58816	-1.50241	-1.40415	-1.54282	-2.39	0.0857474	0.184011	0.0453444	1	0.84569	1	0.616614	0.738926	1							proline dehydrogenase	NA	485	0.07	0.85	N/A
TGGT1_202350	-6.08867	-6.78134	-6.8746	-6.91835	-5.07	-0.69267	-0.78593	-0.829671	0.377672	1	0.361844	0.999999	0.132484	1							50S ribosomal protein L21, putative	NA	681	59.76	28.59	mitochondrion - soluble
TGGT1_202360	-0.296087	-0.373373	-2.63286	-1.33813	-1.12	-0.0772858	-2.33677	-1.04204	0.857635	1	0.118095	0.999999	0.0794176	1		Negative					methylase, putative	NA	483	14.72	15.91	N/A
TGGT1_202370	-6.53502	-6.38678	-7.33596	-7.02334	-6.05	0.148244	-0.800943	-0.488318	1	0.677414	0.0978396	0.999999	0.168424	1							T-complex protein 1, epsilon subunit (TCP-1-epsilon), putative	NA	536	198.29	126.2	cytosol
TGGT1_202375	-1.33021	-0.603506	-1.28885	-2.15935	-1.39	0.726699	0.0413508	-0.829148	1	0.251429	0.959746	0.999999	0.174127	1							hypothetical protein	NA	219	34.36	29.32	N/A
TGGT1_202380	-7.38515	-6.74328	-8.02608	-8.37046	-5.31	0.641863	-0.640928	-0.985308	1	0.275892	0.482784	0.999999	0.0734007	1							rab GDI alpha, putative	NA	456	184.77	123.81	cytosol
TGGT1_202390	0.910351	1.13405	0.190839	1.62844	0.8	0.223698	-0.719512	0.718088	1	0.50605	0.911064	0.999999	1	0.109497							S15 sporozoite-expressed protein	Mature Soluble Cytoskeleton protien 1b - MSC1b	587	114.44	25	PM - peripheral 1
TGGT1_202400	0.0914088	1.63444	-0.747608	0.922648	-1.09	1.54303	-0.839017	0.831239	1	0.000856003	0.70387	0.999999	1	0.0533475	Positive			Positive			calcium binding egf domain-containing protein	NA	1078	0.74	3.23	N/A
TGGT1_202410	-2.68531	-1.87566	-0.940332	-2.49735	-2.92	0.809653	1.74498	0.18796	1	0.128694	1	0.00328165	0.904784	1		Positive			Positive		hypothetical protein	NA	1948	22.9	15.81	N/A
TGGT1_202420	-0.729953	-0.688587	-1.47847	-2.26982	-0.43	0.0413655	-0.748515	-1.53987	1	0.963144	0.396852	0.999999	0.0307594	1			Negative				hypothetical protein	NA	272	67.5	76.71	rhoptries 1
TGGT1_202430	-2.11202	-3.90169	-3.43847	-3.07787	-2.17	-1.78967	-1.32644	-0.965844	0.0353648	1	0.0686618	0.999999	0.0565142	1	Negative						hypothetical protein	NA	555	72.83	83.91	N/A
TGGT1_202440	-2.54816	-3.42195	-3.51147	-5.03037	-2.71	-0.873792	-0.963309	-2.48221	0.141674	1	0.182851	0.999999	0.000482563	1			Negative			Negative	hypothetical protein	potential Apicoplast protein	281	44.57	47.49	apicoplast
TGGT1_202445	2.0367	1.30008	1.62466	1.91577	1.7	-0.73662	-0.412039	-0.120923	0.0420962	1	0.26569	0.999999	0.557384	1							hypothetical protein	NA	173	1.7	52.92	N/A
TGGT1_202450	0.613866	0.74944	-0.470328	0.710172	0.33	0.135574	-1.08419	0.0963055	1	0.700552	0.17048	0.999999	0.77962	1							hypothetical protein	NA	202	35.22	56.37	N/A
TGGT1_202460	-5.54176	-6.30532	-5.03536	-6.62891	-3.89	-0.763557	0.506404	-1.08715	0.144162	1	1	0.470241	0.0311612	1							diacylglycerol kinase accessory domain (presumed) domain-containing protein	NA	679	53.07	16.83	PM - peripheral 2
TGGT1_202470	-2.21773	-1.82301	-4.02974	-4.90407	-2.7	0.394719	-1.81201	-2.68634	1	0.333573	0.0197426	0.999999	0.000177155	1			Negative			Negative	rRNA metabolism protein, SBDS family protein	NA	735	28.94	21.64	nucleus - non-chromatin
TGGT1_202480	-1.30959	-1.6562	-3.48169	-2.01559	-2.37	-0.346602	-2.1721	-0.705998	1	0.995675	0.0121968	0.999999	0.378767	1		Negative					hypothetical protein	NA	430	30	9.96	nucleus - chromatin
TGGT1_202490	-2.21674	-3.25806	-4.74413	-4.14503	-2.76	-1.04133	-2.5274	-1.9283	0.572801	1	0.0040225	0.999999	0.00295565	1		Negative	Negative		Negative	Negative	AP2 domain transcription factor AP2VIIa-7	AP2 domain transcription factor VIIa-7 (AP2VIIa-7)	3123	41.6	17.1	N/A
TGGT1_202500	-6.88179	-6.3883	-7.59387	-7.32127	-4.49	0.493483	-0.712082	-0.439485	1	0.42583	0.414725	0.999999	0.354742	1							GAPM1a	NA	305	1238.87	398.77	N/A
TGGT1_202510	0.597351	0.975942	-0.263697	1.03727	0.91	0.378591	-0.861048	0.439919	1	0.532282	0.243694	0.999999	1	0.826394							multi-pass transmembrane protein	NA	305	100.24	101.78	N/A
TGGT1_202520	-3.05187	-1.94133	-3.18964	-3.02479	-2.55	1.11054	-0.13777	0.0270848	1	0.00213992	1	0.729941	0.90205	1				Positive			hypothetical protein	NA	989	27.55	17.31	nucleolus
TGGT1_202530	-6.82741	-6.04861	-6.71583	-7.52979	-5.13	0.778804	0.111584	-0.702377	1	0.213309	0.9272	0.999999	0.142478	1							aspartate-tRNA ligase	NA	773	62.38	27.44	cytosol
TGGT1_202540	-4.7757	-5.19881	-5.17556	-3.50741	-2.43	-0.423116	-0.399864	1.26829	0.454272	1	0.534112	0.999999	1	0.0466584			Positive				3'5'-cyclic nucleotide phosphodiesterase domain-containing protein	NA	1670	70.84	34.79	PM - integral
TGGT1_202550	-0.0795343	-0.186641	-0.898327	-2.60766	-0.39	-0.107107	-0.818793	-2.52812	0.883488	1	0.26498	0.999999	0.00534211	1			Negative			Negative	NLI interacting factor family phosphatase	NA	2212	40.84	9.28	IMC
TGGT1_202568	-6.59066	-6.33186	-7.67497	-7.916	-4.01	0.258807	-1.0843	-1.32533	1	0.687365	0.301218	0.999999	0.066886	1							hypothetical protein	NA	148	78.81	25.77	N/A
TGGT1_202572	-4.43072	-4.94494	-6.22754	-6.35663	-3.09	-0.514213	-1.79681	-1.92591	0.401844	1	0.0197426	0.999999	0.00303633	1			Negative			Negative	ribophorin i protein	NA	959	40.04	6.62	ER
TGGT1_202580	-0.218351	-0.423302	0.554676	-0.090141	-1.76	-0.204952	0.773027	0.12821	0.578093	1	1	0.398682	0.84632	1							ATPase, AAA family protein	heat shock protein, putative	1037	38.79	4.72	N/A
TGGT1_202590	-0.775413	-1.42106	-0.489774	-1.04662	-1.39	-0.645649	0.285639	-0.271205	0.283361	1	1	0.68502	0.196177	1							hypothetical protein	NA	712	29.3	49.76	N/A
TGGT1_202600	1.8946	1.9339	0.848755	1.25666	1.56	0.0393014	-1.04584	-0.637942	1	0.90848	0.124907	0.999999	0.136095	1							hypothetical protein	NA	126	0	0.22	N/A
TGGT1_202610	1.21489	1.68557	0.120672	1.23656	0.96	0.470673	-1.09422	0.0216638	1	0.142451	0.175746	0.999999	0.815858	1							protein phosphatase 2C domain-containing protein	PPM3D	852	79.58	28.7	dense granules
TGGT1_202620	1.68937	1.25267	0.424466	0.992337	0.94	-0.436701	-1.26491	-0.697034	0.183156	1	0.0463228	0.999999	0.057118	1							hypothetical protein	GRA64 | Localizes to parasitophorous vacuole	330	303.27	425.49	dense granules
TGGT1_202630	-7.48219	-5.43342	-6.5202	-7.51656	-3.33	2.04878	0.961996	-0.0343655	1	0.00138147	1	0.144209	0.739134	1	Positive			Positive			ATP-dependent metallopeptidase HflB subfamily protein	AFG3 ATPase family protein	1188	83.69	32.23	mitochondrion - membranes
TGGT1_202640	-0.870489	-1.68363	-3.51417	-1.98893	-1.7	-0.813142	-2.64368	-1.11844	0.0936667	1	0.00168286	0.999999	0.156185	1		Negative			Negative		RNA pseudouridine synthase superfamily protein	This is PUS1 | reference to paper	2251	9.62	1.77	N/A
TGGT1_202650	-1.78519	-1.74337	-3.66605	-3.15894	-1.05	0.0418187	-1.88086	-1.37375	1	0.816757	0.0375291	0.999999	0.104933	1		Negative	Negative				hypothetical protein	NA	921	31.64	13.77	N/A
TGGT1_202680	-6.60263	-6.9717	-6.79426	-7.69928	-4.3	-0.369069	-0.191621	-1.09664	1	0.799017	0.913714	0.999999	0.144872	1							peptidase M16, alpha subunit, putative	mitochondrial-processing peptidase alpha subunit, putative	563	218.17	79.53	mitochondrion - membranes
TGGT1_202690	-2.7357	-1.80839	-2.31119	-3.31625	-2.89	0.927311	0.424516	-0.580546	1	0.0287116	1	0.489736	0.316871	1							DNA-directed RNA polymerase II RPB9	NA	250	59.1	15.92	nucleolus
TGGT1_202700	-0.872759	-0.289599	-0.814246	-0.567362	-0.02	0.58316	0.0585131	0.305397	1	0.650047	0.815545	0.999999	0.974019	1							hypothetical protein	NA	926	15.31	13.88	N/A
TGGT1_202720	-6.75657	-4.70597	-6.66124	-6.47029	-4.27	2.05061	0.0953325	0.286284	1	0.000475556	1	0.968214	1	0.877005	Positive			Positive			RNB family domain-containing protein	NA	2431	6.37	4.14	mitochondrion - soluble
TGGT1_202730	-3.79855	-4.46887	-3.83365	-4.70542	-3.49	-0.670315	-0.0350962	-0.906871	0.296236	1	0.923753	0.999999	0.230111	1							hypothetical protein	NA	1454	22.4	4.78	N/A
TGGT1_202735	-0.644843	-0.567062	-1.5933	-1.0222	-0.65	0.0777809	-0.948453	-0.377359	1	0.832312	0.134104	0.999999	0.216013	1							hypothetical protein	NA	112	0	0	N/A
TGGT1_202740	-3.20551	-1.61906	-2.53736	-2.15859	-1.66	1.58645	0.668154	1.04692	1	0.0344015	1	0.291028	1	0.376717	Positive						hypothetical protein	NA	1096	13.74	3.64	N/A
TGGT1_202750	-7.48629	-6.4848	-7.42974	-7.86503	-4.31	1.00149	0.0565514	-0.378736	1	0.0292852	0.930646	0.999999	0.314317	1							3' exoribonuclease family, domain 1 domain-containing protein	NA	350	20.05	5.89	N/A
TGGT1_202760	0.727631	-0.390442	-0.620785	-0.698208	-0.19	-1.11807	-1.34842	-1.42584	0.0969696	1	0.104489	0.999999	0.00191373	1			Negative			Negative	hypothetical protein	NA	364	28.08	39.48	19S proteasome
TGGT1_202770	-5.76951	-5.54607	-5.12363	-5.57096	-3.03	0.223437	0.645885	0.198553	1	0.490489	1	0.461373	0.949932	1							RNA recognition motif-containing protein	NA	532	223.91	117.1	nucleus - non-chromatin
TGGT1_202780	0.745243	0.997023	0.57066	1.2244	-1.58	0.25178	-0.174583	0.479155	1	0.584932	0.609428	0.999999	1	0.35621							rhoptry kinase family protein ROP25	Predicted rhoptry kinase, subfamily ROP25	1122	77.97	39.33	dense granules
TGGT1_202790	0.350257	-0.678528	-1.79286	-0.573009	-0.81	-1.02879	-2.14311	-0.923267	0.0517536	1	0.00323477	0.999999	0.21343	1		Negative			Negative		dihydrouridine synthase (dus) protein	NA	540	17.79	22.05	N/A
TGGT1_202800	-5.76255	-5.44372	-6.81387	-7.53942	-5.11	0.318832	-1.05132	-1.77687	1	0.518049	0.109261	0.999999	0.000881477	1			Negative			Negative	cytochrome c oxidase assembly protein COX11 protein, putative	NA	519	19.74	5.34	N/A
TGGT1_202810	-5.1097	-3.42362	-4.95679	-6.21843	-3.42	1.68608	0.152909	-1.10873	1	0.00799716	1	0.906788	0.0209214	1	Positive			Positive			TIM14	DnaJ domain-containing protein	140	75.55	19.21	mitochondrion - membranes
TGGT1_202820	-6.60955	-5.90508	-7.57917	-7.32114	-4.77	0.704466	-0.96962	-0.711593	1	0.258553	0.386558	0.999999	0.454917	1							ubiquitin-conjugating enzyme subfamily protein	NA	168	163.33	39.07	19S proteasome
TGGT1_202830	1.52759	1.80543	0.417731	0.367046	1.79	0.277839	-1.10986	-1.16054	1	0.372961	0.0183773	0.999999	0.00875447	1						Negative	Elicitor-responsive protein, putative	CDS likely begins at downstream ATG	306	343.64	243.98	cytosol
TGGT1_202840	-7.68511	-7.29968	-7.99856	-8.59314	-3.54	0.385429	-0.313444	-0.90803	1	0.546719	0.85036	0.999999	0.251463	1							FHA domain-containing protein	NA	1044	246.8	77.66	cytosol
TGGT1_202850	-5.62921	-4.47668	-5.02792	-5.22005	-3.17	1.15253	0.601287	0.409155	1	0.0664384	1	0.342191	1	0.826394	Positive						ATP-binding domain-containing protein	NA	1918	6.32	2.12	nucleolus
TGGT1_202870	-4.38477	-4.37227	-3.95269	-4.83717	-3.88	0.0124931	0.432082	-0.4524	1	0.732786	1	0.759186	0.342802	1							SAP domain-containing protein	NA	506	66.93	34.42	19S proteasome
TGGT1_202880	-5.73635	-5.89556	-8.0533	-7.33128	-3.99	-0.159213	-2.31695	-1.59494	0.84854	1	0.00197659	0.999999	0.00501364	1		Negative	Negative		Negative	Negative	carrier superfamily protein	NA	666	12.86	2.74	N/A
TGGT1_202890	-0.494514	-0.744613	-1.72119	-1.75435	-0.96	-0.250099	-1.22668	-1.25983	0.819041	1	0.266159	0.999999	0.0464587	1							hypothetical protein	NA	377	82.11	54.82	cytosol
TGGT1_202900	1.1823	0.841591	-1.85752	0.289295	0.89	-0.340714	-3.03982	-0.89301	0.325701	1	0.00694563	0.999999	0.119596	1		Negative			Negative		zinc finger (CCCH type) motif-containing protein	NA	1298	38.86	53.59	N/A
TGGT1_202910	1.72857	0.809065	-0.284767	0.545645	0.77	-0.919507	-2.01334	-1.18293	0.0148865	1	0.0816009	0.999999	0.0231971	1		Negative					zinc carboxypeptidase superfamily protein	NA	318	0.64	7.64	N/A
TGGT1_202920	-0.787326	1.49916	1.49675	2.01148	-3.74	2.28648	2.28408	2.79881	1	0.0115651	1	0.0220471	1	0.00812677	Positive	Positive	Positive			Positive	p-aminobenzoic acid synthase	NA	988	52.23	48.41	N/A
TGGT1_202930	1.90915	1.93881	1.19772	2.01497	1.61	0.029664	-0.711434	0.105819	1	0.919051	0.293017	0.999999	0.865464	1							hypothetical protein	IMC Sutures Component 5 (ISC5)	295	0.85	25.82	N/A
TGGT1_202940	0.56535	0.697956	-2.22485	1.02977	0.55	0.132606	-2.7902	0.464416	1	0.741767	0.0137027	0.999999	1	0.798185		Negative					hypothetical protein	NA	387	113.67	72.54	N/A
TGGT1_202950	-3.92093	-3.93603	-4.87625	-4.02861	-2.73	-0.0151025	-0.955317	-0.107681	1	0.978604	0.0860884	0.999999	0.849427	1							hypothetical protein	NA	1414	42.38	14.08	nucleus - chromatin
TGGT1_202960	-3.34366	-3.522	-5.246	-4.12608	-2.75	-0.178344	-1.90234	-0.78242	0.756304	1	0.00400028	0.999999	0.120745	1		Negative			Negative		glycine cleavage H-protein	NA	299	17.44	8.27	mitochondrion - soluble
TGGT1_202970	0.0955385	0.378024	0.310198	0.776285	-0.11	0.282485	0.21466	0.680747	1	0.457028	1	0.752369	1	0.160489							hypothetical protein	NA	2196	2.24	1.46	N/A
TGGT1_202975	1.0655	1.50676	1.15664	0.785331	0.48	0.441263	0.0911403	-0.280169	1	0.304434	0.98622	0.999999	0.498439	1							hypothetical protein	NA	449	0.1	0.12	N/A
TGGT1_202980	-5.54963	-5.60038	-5.86907	-6.93329	-4.22	-0.0507533	-0.319442	-1.38366	1	0.880092	0.495625	0.999999	0.0151589	1			Negative				hypothetical protein	NA	1915	48.81	20.42	nucleus - non-chromatin
TGGT1_202990	0.570972	2.12345	-0.598469	-0.0821544	-0.06	1.55248	-1.16944	-0.653126	1	0.00466875	0.294747	0.999999	0.590262	1	Positive			Positive			hypothetical protein	NA	267	0	0	N/A
TGGT1_203000	1.3382	1.0306	-0.260529	1.17145	0.73	-0.307605	-1.59873	-0.16675	0.449323	1	0.0864767	0.999999	0.386768	1							hypothetical protein	NA	836	0	0	N/A
TGGT1_203010	-1.08941	-1.8699	-2.419	-2.19807	-1.3	-0.780487	-1.32958	-1.10865	0.0862622	1	0.18976	0.999999	0.00836599	1						Negative	aurora kinase	Toxoplasma Aurora Kinase Localizes to the Outer Core of the Centrosome | Protein kinase classification Other/Aur	2812	39.45	24.74	N/A
TGGT1_203020	-5.17745	-4.60226	-3.06578	-5.56453	-4.23	0.575191	2.11167	-0.387076	1	0.285786	1	0.00410432	0.690488	1		Positive			Positive		ribosome biogenesis GTPase Der protein	NA	1125	22.91	30.5	N/A
TGGT1_203030	-1.8306	-2.21463	-2.22834	-2.64041	-0.67	-0.384027	-0.397738	-0.809814	0.340188	1	1	0.919679	0.0113028	1							N-methyl-D-aspartate receptor-associated protein	NA	342	224.45	292.48	N/A
TGGT1_203040	1.65815	1.66985	0.989866	1.00911	1.55	0.0117022	-0.668281	-0.64904	1	0.961349	0.0784294	0.999999	0.0300017	1							hypothetical protein	NA	783	65.81	57.87	N/A
TGGT1_203050	0.64833	0.772935	1.12011	0.767815	1.27	0.124605	0.471781	0.119485	1	0.772477	1	0.414484	0.861199	1							AP2 domain transcription factor AP2VIIa-6	AP2 domain transcription factor VIIa-6 (AP2VIIa-6)	2438	17.4	22.56	N/A
TGGT1_203060	-2.44101	-2.10133	-4.32597	-4.68489	-2.78	0.339671	-1.88496	-2.24388	1	0.409448	0.0829703	0.999999	0.00032382	1		Negative	Negative			Negative	hypothetical protein	NA	496	204.98	136.24	N/A
TGGT1_203070	2.18275	2.06563	1.53396	2.24338	1.87	-0.117121	-0.64879	0.0606328	0.790903	1	0.148591	0.999999	0.8076	1							hypothetical protein	NA	239	0.46	2.64	N/A
TGGT1_203080	-3.64823	-4.265	-6.30323	-5.14849	-3.43	-0.616763	-2.655	-1.50026	0.242086	1	0.00253351	0.999999	0.0143128	1		Negative	Negative		Negative		RNA recognition motif-containing protein	NA	302	66.45	105.22	N/A
TGGT1_203090	0.896775	0.973881	0.887355	1.05276	1.31	0.0771058	-0.00942004	0.155987	1	0.771574	0.916552	0.999999	1	0.971972							hypothetical protein	NA	552	0.04	0	N/A
TGGT1_203100	1.26813	0.883691	1.13879	1.56108	0.76	-0.384439	-0.129339	0.292951	0.272693	1	0.695308	0.999999	1	0.807966							hypothetical protein	NA	113	0	0	N/A
TGGT1_203110	1.31638	1.14802	0.326565	1.1909	1.72	-0.168369	-0.98982	-0.125485	0.749525	1	0.109208	0.999999	0.561071	1							citrate synthase, putative	NA	509	3.8	1.78	N/A
TGGT1_203120	-2.9317	-5.16655	-4.18515	-5.82661	-4.2	-2.23485	-1.25345	-2.89492	0.00108406	1	0.101037	0.999999	0.000163899	1	Negative		Negative	Negative		Negative	hypothetical protein	NA	516	19.5	35.08	N/A
TGGT1_203135	0.453399	0.110696	-0.315208	-0.039394	-0.54	-0.342704	-0.768607	-0.492793	0.390882	1	0.405926	0.999999	0.130893	1							dynein heavy chain family protein	NA	4551	0.93	3.2	N/A
TGGT1_203150	-1.49614	-2.49972	-4.03195	-1.89318	-1.08	-1.00358	-2.53581	-0.397046	0.185328	1	0.0232197	0.999999	0.616493	1		Negative					hypothetical protein	NA	1798	24.14	16.87	nucleolus
TGGT1_203160	-0.289638	0.13798	-0.0630692	-0.164431	-0.7	0.427618	0.226569	0.125207	1	0.202896	1	0.821128	0.904784	1							hypothetical protein	NA	666	47.47	48.75	nucleus - chromatin
TGGT1_203170	-7.48256	-6.39864	-7.68215	-8.06833	-4.69	1.08392	-0.199585	-0.585767	1	0.0708077	0.688765	0.999999	0.0707253	1							OB-fold nucleic acid binding domain-containing protein	NA	732	183.14	76.75	N/A
TGGT1_203175	0.502141	0.291353	0.308207	0.0312228	-0.54	-0.210787	-0.193934	-0.470918	0.784748	1	0.758133	0.999999	0.538109	1							hypothetical protein	NA	270	9.21	21.07	N/A
TGGT1_203180	-1.259	-0.70796	-1.90577	-0.899734	-0.88	0.551039	-0.646773	0.359266	1	0.153024	0.926144	0.999999	1	0.671066							leucine rich repeat-containing protein	NA	4425	11.87	4.37	nucleolus
TGGT1_203200	-1.4625	-1.82586	-1.77755	-3.1157	-1.13	-0.363359	-0.315049	-1.6532	0.666465	1	0.763102	0.999999	0.0353673	1			Negative				hypothetical protein	NA	1470	1.29	1.56	N/A
TGGT1_203220	-5.6887	-6.5227	-6.90315	-6.83816	-4.45	-0.834	-1.21445	-1.14946	0.276527	1	0.185078	0.999999	0.0278038	1							DEAD/DEAH box helicase domain-containing protein	NA	1144	28.61	19.32	nucleus - chromatin
TGGT1_203230	1.93129	1.23098	1.38335	1.5764	1.12	-0.700306	-0.547934	-0.354885	0.0770138	1	0.201932	0.999999	0.187703	1							hypothetical protein	NA	224	28.75	27.61	N/A
TGGT1_203240	-1.79093	-1.17031	-1.49913	-2.13382	-0.49	0.620617	0.291797	-0.342898	1	0.245788	1	0.771449	0.765256	1							hypothetical protein	NA	739	59.32	66.41	ER
TGGT1_203250	0.784466	1.67164	0.603908	1.26642	1.12	0.887176	-0.180558	0.481953	1	0.0148492	0.846253	0.999999	1	0.392484							hypothetical protein	NA	933	0.84	12.45	N/A
TGGT1_203260	-0.370476	-1.07179	-1.78001	-2.28412	-2.45	-0.701313	-1.40954	-1.91364	0.197266	1	0.0755076	0.999999	0.000257039	1			Negative			Negative	hypothetical protein	NA	1856	12.39	8.27	N/A
TGGT1_203270	-5.86438	-3.80612	-5.46684	-6.04567	-3.77	2.05827	0.397539	-0.181291	1	0.00205553	1	0.997407	0.68053	1	Positive			Positive			ATP-dependent Clp endopeptidase, proteolytic subunit ClpP domain-containing protein	NA	789	18.62	6.31	N/A
TGGT1_203280	-6.34291	-7.13002	-6.41303	-7.86483	-4.17	-0.787106	-0.070121	-1.52191	0.173329	1	0.902007	0.999999	0.00763898	1			Negative			Negative	hypothetical protein	NA	192	37.54	30.6	N/A
TGGT1_203290	2.55201	2.61957	2.57641	2.69022	2.26	0.0675689	0.024408	0.138218	1	0.888884	0.871171	0.999999	0.910506	1							hypothetical protein	Dense Granule Protein 34 (GRA34)	330	575.87	1561.54	dense granules
TGGT1_203300	-2.70154	-0.940563	-1.18074	-2.23087	-1.59	1.76098	1.52081	0.470669	1	0.00138147	1	0.00968699	1	0.807966	Positive	Positive		Positive	Positive		hypothetical protein	NA	1401	30.9	13.8	N/A
TGGT1_203310	2.32818	2.12921	1.32115	1.94392	1.9	-0.198968	-1.00702	-0.384255	0.621612	1	0.0683383	0.999999	0.214472	1							dense granule protein GRA7	gra7 | GRA7 secretion varies between parasite stages	236	1795.04	2272.2	dense granules
TGGT1_203320	-2.33593	-1.12467	-2.02606	-0.620268	-2.09	1.21126	0.309868	1.71566	1	0.0585992	1	0.868022	1	0.0344716	Positive		Positive				zinc finger in N-recognin protein	NA	5356	11.01	2.95	nucleus - chromatin
TGGT1_203330	0.442702	0.752722	0.246309	0.754678	0.92	0.31002	-0.196393	0.311976	1	0.797919	0.690756	0.999999	0.95653	1							hypothetical protein	NA	431	0.09	1.22	N/A
TGGT1_203340	0.629526	0.349062	0.0683705	0.675452	-0.46	-0.280464	-0.561155	0.0459265	0.533632	1	0.968267	0.999999	0.775774	1							metallo-beta-lactamase domain-containing protein	NA	798	2.23	8.37	N/A
TGGT1_203350	-0.457195	-0.188243	-0.381935	0.734552	-0.62	0.268953	0.0752604	1.19175	1	0.589203	0.985328	0.999999	1	0.0296579							hypothetical protein	NA	458	38.57	21.25	N/A
TGGT1_203358	-5.87351	-6.00175	-6.50734	-6.57181	-3.84	-0.128232	-0.633823	-0.698296	0.810819	1	0.411399	0.999999	0.152068	1							hypothetical protein	NA	395	55.46	40.03	N/A
TGGT1_203362	-5.5222	-6.37859	-7.05466	-7.04474	-4.32	-0.856386	-1.53246	-1.52253	0.0803192	1	0.0663412	0.999999	0.0141373	1			Negative				hypothetical protein	NA	220	33.05	26.76	N/A
TGGT1_203370	-7.28797	-6.1465	-6.75049	-6.82685	-4.25	1.14148	0.537487	0.46112	1	0.0152504	0.927931	0.999999	1	0.633985	Positive						hypothetical protein	NA	774	43.74	15.01	nucleus - non-chromatin
TGGT1_203375	1.30207	1.80284	1.54068	1.40386	0.67	0.500776	0.238613	0.101792	1	0.238507	1	0.646209	0.842259	1							cpw-wpc domain-containing protein	NA	319	0.17	0.31	N/A
TGGT1_203380	-4.75345	-5.64965	-5.2445	-5.34034	-1.45	-0.896198	-0.491046	-0.586886	0.205888	1	0.501933	0.999999	0.202906	1							DnaJ domain-containing protein	NA	714	61.28	20.02	nucleus - non-chromatin
TGGT1_203390	0.822082	0.236687	-1.37324	-0.894326	-0.37	-0.585395	-2.19532	-1.71641	0.380828	1	0.00872644	0.999999	0.00601953	1		Negative	Negative		Negative	Negative	CRAL/TRIO domain-containing protein	NA	456	164.43	69.82	nucleus - chromatin
TGGT1_203400	0.302865	0.628633	-0.169935	0.948075	0.25	0.325768	-0.472801	0.645209	1	0.492532	0.925363	0.999999	1	0.316388							hypothetical protein	NA	580	116.08	38.34	PM - peripheral 2
TGGT1_203420	-1.15215	-2.39073	-3.51709	-1.16627	-2.31	-1.23858	-2.36494	-0.0141161	0.00520033	1	0.00257659	0.999999	0.880444	1	Negative	Negative		Negative	Negative		4'-phosphopantetheinyl transferase domain-containing protein	NA	1145	27.22	12.51	ER 2
TGGT1_203430	0.022694	-0.0389395	-0.551762	-1.97821	-0.98	-0.0616335	-0.574456	-2.0009	0.885108	1	0.441929	0.999999	0.00623658	1			Negative			Negative	hypothetical protein	NA	120	17.9	3.4	N/A
TGGT1_203440	-2.628	-1.60581	-2.51727	-3.08299	-1.9	1.02218	0.110726	-0.454991	1	0.11432	0.962609	0.999999	0.309634	1							anaphase-promoting complex subunit APC10	APC10	601	15.17	2.4	N/A
TGGT1_203450	-2.23492	-2.30523	-3.26297	-2.89508	-3	-0.0703138	-1.02805	-0.660161	1	0.893177	0.420264	0.999999	0.911975	1							DUF3228 domain-containing protein	Brain Colonization Protein 1 (BCP1) | Structure solved	465	126.37	41.88	cytosol
TGGT1_203460	-3.69959	-4.36866	-4.40598	-3.89569	-3.46	-0.669077	-0.706394	-0.196103	0.193379	1	0.268018	0.999999	0.497443	1							hypothetical protein	NA	119	60.46	34.96	mitochondrion - soluble
TGGT1_203470	-1.53958	-3.07169	0.219891	-1.85242	-2.34	-1.5321	1.75947	-0.312841	0.0175017	1	1	0.00189504	0.767781	1	Negative	Positive			Positive		hypothetical protein	NA	191	0.45	0	N/A
TGGT1_203480	-5.18072	-4.96695	-3.30086	-5.25071	-3.13	0.213767	1.87985	-0.0699931	1	0.765529	1	0.0282665	0.669848	1		Positive					hypothetical protein	NA	1403	17.83	4.72	nucleus - chromatin
TGGT1_203490	-5.44715	-5.33978	-6.08291	-7.8285	-5.13	0.107366	-0.635762	-2.38135	1	0.787989	0.276232	0.999999	0.000170293	1			Negative			Negative	GNL3L/Grn1 GTPase	NA	702	37.54	21.48	nucleus - non-chromatin
TGGT1_203500	0.690856	0.0967341	-0.408217	0.328054	0.75	-0.594122	-1.09907	-0.362802	0.150481	1	0.457187	0.999999	0.192019	1							alanine dehydrogenase/pyridine nucleotide transhydrogenase domain-containing protein	NA	462	2.12	3.76	N/A
TGGT1_203505	0.591528	0.297988	0.274998	0.369717	-0.02	-0.29354	-0.31653	-0.221811	0.654246	1	0.610972	0.999999	0.48685	1							hypothetical protein	NA	232	0.43	6.34	N/A
TGGT1_203510	-0.576791	-0.316247	-1.58934	-0.495611	-0.46	0.260544	-1.01255	0.0811799	1	0.584249	0.0930126	0.999999	0.842259	1							zinc finger, C3HC4 type (RING finger) domain-containing protein	NA	801	50.21	32.59	PM - peripheral 2
TGGT1_203520	-1.07918	-0.844808	-1.74015	-1.36089	-1.25	0.234372	-0.660973	-0.281709	1	0.654717	1	0.788755	0.756876	1							hypothetical protein	NA	2079	15.36	10.76	N/A
TGGT1_203540	1.08914	0.728302	-2.64005	-0.29155	0.86	-0.360833	-3.72918	-1.38069	0.395468	1	0.00120075	0.999999	0.000968416	1		Negative	Negative		Negative	Negative	RNA binding protein, putative	NA	1127	231.99	71.35	nucleus - chromatin
TGGT1_203560	2.14926	2.39351	1.4133	1.56315	1.76	0.244257	-0.735956	-0.586102	1	0.473316	0.134749	0.999999	0.0418981	1							hypothetical protein	NA	146	506.79	306.08	N/A
TGGT1_203570	1.44317	1.49357	1.4197	1.18581	2.74	0.0504008	-0.0234669	-0.257357	1	0.887988	0.984473	0.999999	0.707883	1							acyltransferase domain-containing protein	NA	504	1.88	5.12	N/A
TGGT1_203580	1.62417	1.63785	1.74958	2.11654	1.9	0.0136721	0.125408	0.49237	1	0.92516	0.984473	0.999999	1	0.373212							NAD-binding domain 4 domain-containing protein	NA	487	0.1	0	N/A
TGGT1_203590	1.96587	1.71757	2.31839	1.42042	1.35	-0.2483	0.352514	-0.545453	0.493573	1	1	0.571373	0.201268	1							hypothetical protein	NA	429	0.04	0	N/A
TGGT1_203600	3.1964	2.66374	1.85898	2.78402	2.29	-0.532657	-1.33742	-0.412377	0.353777	1	0.0106965	0.999999	0.116825	1							hypothetical protein	CST2 (GRA50)	439	91.38	71.69	dense granules
TGGT1_203610	0.51247	-0.00968236	0.468554	0.288553	-0.58	-0.522152	-0.0439154	-0.223917	0.515696	1	0.981133	0.999999	0.575954	1							3'-5' exoribonuclease csl4, putative	NA	269	58.79	71.66	nucleolus
TGGT1_203620	-4.87847	-4.91793	-7.37578	-6.98438	-4.66	-0.0394547	-2.4973	-2.10591	0.917965	1	0.00169926	0.999999	0.000517233	1		Negative	Negative		Negative	Negative	hypothetical protein	NA	584	33.41	17.06	mitochondrion - soluble
TGGT1_203630	-5.8502	-5.98387	-7.24622	-7.62333	-4.1	-0.133662	-1.39601	-1.77313	0.923946	1	0.0463014	0.999999	0.000504	1			Negative			Negative	ribosomal protein RPL44	ribosomal protein RPL44	105	2709.29	3441.02	60S ribosome
TGGT1_203665	1.11841	0.862848	0.423055	0.0438206	1.08	-0.255562	-0.695354	-1.07459	0.496118	1	0.517091	0.999999	0.014597	1							hypothetical protein	NA	9744	2.67	1.97	N/A
TGGT1_203682	1.83923	2.17496	2.21725	2.43465	2.65	0.335728	0.378016	0.59542	1	0.366113	1	0.498029	1	0.318363							hypothetical protein	NA	173	0.71	193.27	N/A
TGGT1_203685	1.66696	0.796176	0.848681	0.0499665	1.23	-0.870786	-0.818281	-1.617	0.0244054	1	0.144902	0.999999	0.00146951	1			Negative			Negative	hypothetical protein	NA	125	1.53	136.44	N/A
TGGT1_203690	1.15069	0.42258	0.959905	0.84038	0.89	-0.728109	-0.190784	-0.310309	0.115548	1	0.713212	0.999999	0.364798	1							AP2 domain transcription factor AP2VIIa-5	AP2 domain transcription factor VIIa-5 (AP2VIIa-5)	2597	36.39	15.74	nucleolus
TGGT1_203700	1.63178	1.64314	1.7355	1.27739	1.47	0.0113602	0.103715	-0.354394	1	0.958795	0.965676	0.999999	0.238784	1							SFT2 family protein	NA	273	117.69	98.57	N/A
TGGT1_203705	2.42932	2.63417	2.79011	2.71539	2.54	0.204858	0.360795	0.286074	1	0.555398	1	0.558598	1	0.820796							hypothetical protein	NA	142	29.34	30.73	N/A
TGGT1_203710	-0.996388	-0.761175	-2.27528	-1.6634	-0.56	0.235213	-1.27889	-0.667008	1	0.522059	0.193056	0.999999	0.0462517	1							AP2 domain transcription factor AP2VIIa-4	AP2 domain transcription factor VIIa-4 (AP2VIIa-4)	3431	51.69	33.4	outlier
TGGT1_203720	1.56829	0.778399	1.73365	2.3527	1.53	-0.789893	0.165361	0.784405	0.152999	1	1	0.958519	1	0.0775277							vitamin k epoxide reductase family protein	NA	184	367.94	508.14	N/A
TGGT1_203730	-3.28747	-3.75978	-4.62786	-4.71804	-2.35	-0.472315	-1.3404	-1.43057	0.342159	1	0.00970716	0.999999	0.000597035	1			Negative		Negative	Negative	hypothetical protein	NA	1245	39.91	11.42	mitochondrion - soluble
TGGT1_203735	2.53409	2.13557	1.6354	2.1734	2.17	-0.39852	-0.898698	-0.360692	0.350567	1	0.0807773	0.999999	0.222366	1							hypothetical protein	NA	93	16.58	3.7	N/A
TGGT1_203740	2.29092	1.95511	0.838878	2.14853	2.05	-0.335814	-1.45205	-0.142396	0.669259	1	0.0398211	0.999999	0.550957	1							hypothetical protein	NA	268	213.07	104.13	N/A
TGGT1_203750	-5.97588	-5.94583	-6.86735	-5.56178	-4.39	0.0300414	-0.89147	0.414095	1	0.917267	0.21335	0.999999	1	0.78864							hypothetical protein	NA	1382	20.53	7.67	19S proteasome
TGGT1_203760	-4.46762	-4.08058	-5.24105	-4.58573	-3.61	0.387038	-0.77343	-0.118118	1	0.719761	0.170229	0.999999	0.565647	1							hypothetical protein	NA	1396	23.65	19.53	nucleolus
TGGT1_203770	1.27144	1.47368	0.695359	1.64327	1.61	0.202246	-0.576078	0.371834	1	0.555009	0.820478	0.999999	1	0.652901							hypothetical protein	NA	238	2.8	17.72	N/A
TGGT1_203780	-5.21179	-5.31133	-5.11269	-5.05608	-3.38	-0.0995438	0.0991019	0.15571	1	0.846794	1	0.804499	0.849716	1							hypothetical protein	NA	1475	35.67	31.54	nucleus - chromatin
TGGT1_203790	1.07669	1.23048	1.56436	1.34923	1.07	0.153793	0.487679	0.272543	1	0.686455	1	0.254819	1	0.839764							hypothetical protein	NA	302	509.35	618.13	rhoptries 1
TGGT1_203800	0.889253	1.7521	0.42903	0.326358	1.08	0.862845	-0.460223	-0.562895	1	0.0348617	0.936944	0.999999	0.12347	1							hypothetical protein	NA	1469	0.42	5.08	N/A
TGGT1_203810	0.66283	1.16544	1.13249	1.14511	0.49	0.50261	0.469661	0.482276	1	0.140097	1	0.411141	1	0.443897							kelch repeat-containing protein	NA	531	186.34	286.25	outlier
TGGT1_203820	0.453195	0.244948	-0.357462	-0.221762	1.39	-0.208247	-0.810657	-0.674958	0.722313	1	0.248279	0.999999	0.0290814	1							hypothetical protein	NA	1267	123.03	203.52	nucleus - chromatin
TGGT1_203830	1.2623	0.677352	-0.461936	1.57277	-0.44	-0.584947	-1.72424	0.310469	0.0792131	1	0.0261203	0.999999	1	0.826394							FHA domain-containing protein	NA	2035	22.95	5.73	N/A
TGGT1_203840	-6.29604	-6.24426	-6.88597	-8.43312	-3.45	0.0517787	-0.589935	-2.13708	0.803971	1	0.451572	0.999999	0.000257039	1			Negative			Negative	DEAD/DEAH box helicase domain-containing protein	NA	1808	14.06	5.43	N/A
TGGT1_203860	-4.83891	-5.41124	-6.65583	-6.70317	-3.41	-0.572337	-1.81692	-1.86426	0.540971	1	0.00895103	0.999999	0.00103433	1			Negative		Negative	Negative	hypothetical protein	NA	495	13.84	12.55	nucleolus
TGGT1_203870	-5.32507	-3.27879	-4.83872	-5.32302	-3.13	2.04628	0.486348	0.00204787	1	0.0159914	1	0.600588	0.874874	1	Positive						RAB43, member RAS oncogene family protein	NA	285	43.95	52.69	nucleus - non-chromatin
TGGT1_203875	2.45379	2.18319	2.1906	2.61596	2.58	-0.270599	-0.263189	0.16217	0.515696	1	0.509347	0.999999	0.926243	1							hypothetical protein	NA	116	22.55	25.44	N/A
TGGT1_203880	-1.20452	0.145277	-1.40166	0.0370479	0.14	1.34979	-0.197143	1.24157	1	0.0370051	0.810991	0.999999	1	0.0860282	Positive		Positive				hypothetical protein	NA	1559	100.22	72.88	PM - peripheral 2
TGGT1_203890	1.94172	1.66348	0.744189	0.982991	1.87	-0.278241	-1.19753	-0.958732	0.749541	1	0.75666	0.999999	0.0694213	1							hypothetical protein	NA	315	0.44	0	N/A
TGGT1_203900	0.306485	-0.04801	1.30992	-0.0861606	-1.11	-0.354495	1.00344	-0.392646	0.588297	1	1	0.2231	0.531826	1							hypothetical protein	NA	951	0	0	N/A
TGGT1_203910	1.10208	0.471755	1.27214	-0.0573419	0.53	-0.630327	0.170055	-1.15942	0.134718	1	1	0.958519	0.0544479	1							TBC domain-containing protein	Faint cytoplasmic localization	2113	51.58	42.07	nucleolus
TGGT1_203930	-0.491476	-0.172093	-0.0139528	0.36434	-0.1	0.319383	0.477523	0.855815	1	0.417967	1	0.355743	1	0.0572943							hypothetical protein	NA	566	382.49	174.91	rhoptries 2
TGGT1_203940	-6.02926	-5.50396	-7.64174	-6.58695	-4.2	0.525301	-1.61248	-0.557687	1	0.356504	0.0162266	0.999999	0.255178	1							ABC1 protein	NA	1395	13.32	7.82	mitochondrion - membranes
TGGT1_203950	-5.55021	-4.19291	-6.04731	-5.78706	-5.25	1.35731	-0.497096	-0.236848	1	0.0104447	0.405804	0.999999	0.405719	1	Positive						Myb family DNA-binding domain-containing protein	RNA Polymerase III transcription factor B\ (BDP)"	2518	22.67	5.27	nucleus - chromatin
TGGT1_203960	-6.4686	-6.94436	-7.37595	-7.67701	-4.35	-0.475759	-0.907347	-1.20842	0.295841	1	0.118214	0.999999	0.00703789	1						Negative	hypothetical protein	NA	808	26.9	10.7	N/A
TGGT1_203970	-4.67114	-5.31447	-5.39349	-6.7516	-4.25	-0.643326	-0.722351	-2.08046	0.0749837	1	0.693591	0.999999	0.000398877	1			Negative			Negative	dolichyl-diphosphooligosaccharide--protein glycosyltransferase	NA	680	42.13	9.4	ER
TGGT1_203980	-5.17031	-4.56961	-6.9191	-6.65152	-4.55	0.600702	-1.74878	-1.4812	1	0.160475	0.0131287	0.999999	0.00482968	1			Negative			Negative	hypothetical protein	NA	1919	89.59	22.81	nucleus - chromatin
TGGT1_203985	0.737312	0.940251	1.46556	1.19161	1.06	0.202939	0.728243	0.454295	1	0.546486	1	0.159203	1	0.381924							hypothetical protein	NA	103	0.19	1.11	N/A
TGGT1_203990	0.938579	0.235867	-0.587963	0.887041	1.63	-0.702712	-1.52654	-0.0515382	0.531819	1	0.179169	0.999999	0.951482	1							rhoptry protein ROP12	ROP12 | Rhoptry Protein 12 (ROP12)	236	591.07	302.4	rhoptries 1
TGGT1_204000	0.767426	1.04224	0.631987	0.601752	0.86	0.274817	-0.135438	-0.165674	1	0.588094	0.673846	0.999999	0.422258	1							hypothetical protein	NA	252	0.71	2.45	N/A
TGGT1_204010	1.45501	1.58629	1.84617	1.849	1.86	0.131274	0.391157	0.393983	1	0.691312	1	0.523384	1	0.52836							hypothetical protein	NA	220	4.24	2.1	N/A
TGGT1_204020	-6.8766	-7.10915	-7.62431	-8.01483	-4.99	-0.232545	-0.747703	-1.13822	0.584379	1	0.0888861	0.999999	0.00545893	1						Negative	ribosomal protein RPL8	ribosomal protein RPL8	260	1358.97	1037.08	60S ribosome
TGGT1_204040	0.10711	0.177267	-0.825702	0.100724	0.38	0.0701567	-0.932812	-0.00638588	1	0.783562	0.677751	0.999999	0.871828	1							hypothetical protein	NA	796	44.32	64.88	N/A
TGGT1_204045	1.41555	1.12566	1.26007	1.3671	1.37	-0.28989	-0.155477	-0.04845	0.729167	1	0.716843	0.999999	0.65537	1							hypothetical protein	NA	128	9.21	51	N/A
TGGT1_204050	1.34169	1.25048	0.808008	0.874058	1.21	-0.0912101	-0.533678	-0.467628	0.854179	1	0.171669	0.999999	0.146561	1							subtilisin SUB1	SUB1	761	1225.68	77.78	micronemes
TGGT1_204055	1.21162	2.11382	1.27331	1.11789	1.69	0.902199	0.0616907	-0.0937383	1	0.0288694	0.954459	0.999999	0.919358	1							hypothetical protein	NA	236	74.27	65.56	N/A
TGGT1_204060	-2.48441	-1.03951	-2.78216	-1.79809	-0.97	1.4449	-0.297757	0.686317	1	0.000769476	0.889531	0.999999	1	0.318363	Positive			Positive			SNARE domain-containing protein	Qa SNARE	494	97.74	27.06	Golgi
TGGT1_204070	-6.20108	-5.86602	-6.01828	-6.54942	-4.28	0.335053	0.1828	-0.34834	1	0.402462	1	0.890683	0.479342	1							YT521-B family protein	YTH2	496	29.39	34.92	nucleolus
TGGT1_204080	-1.45539	-1.81684	-1.63689	-1.63083	-1.99	-0.361449	-0.181499	-0.175444	0.401011	1	0.756163	0.999999	0.549142	1							histidine acid phosphatase superfamily protein	NA	1318	69.88	38.89	endomembrane vesicles
TGGT1_204090	1.95067	2.12054	1.38426	2.03806	1.35	0.169869	-0.566408	0.0873951	1	0.606369	0.147966	0.999999	0.836179	1							eIF2 kinase IF2K-C	eIF2 kinase C	147	8.19	0	N/A
TGGT1_204100	-0.534734	-0.532159	-0.381253	-0.23659	-1.02	0.00257446	0.153481	0.298144	1	0.985106	1	0.689246	1	0.851165							eIF2 kinase IF2K-C	TgIF2K-C is a GCN2-like eIF2&#945; kinase that manages the amino acid starvation | TgIF2K-C annotation | eIF2 kinase C	3271	19.42	1.51	N/A
TGGT1_204110	-1.0495	-0.611473	-0.55616	-0.479991	-1.03	0.438026	0.49334	0.569509	1	0.366277	1	0.492924	1	0.491328							eIF2 kinase IF2K-C	NA	163	19.96	17.73	N/A
TGGT1_204120	-4.70483	-5.71504	-6.05919	-6.66005	-3.91	-1.0102	-1.35435	-1.95522	0.125788	1	0.0368437	0.999999	0.000766586	1			Negative			Negative	hypothetical protein	NA	601	38.84	10.12	nucleolus
TGGT1_204130	0.910003	1.08756	-0.208959	0.352928	1.13	0.177559	-1.11896	-0.557075	1	0.763936	0.0792078	0.999999	0.078211	1							perforin-like protein PLP1	PLP1 | Correct cDNA	1161	280.15	198.13	micronemes
TGGT1_204140	-5.72269	-5.53199	-6.27592	-6.24279	-4.89	0.190699	-0.553226	-0.520097	1	0.832312	0.446172	0.999999	0.205806	1							PHD-finger domain-containing protein	NA	2139	7.81	2.74	N/A
TGGT1_204150	-0.966614	-0.233944	-0.541538	-0.0354374	-0.87	0.732671	0.425076	0.931177	1	0.0340351	1	0.455173	1	0.0773837							hypothetical protein	NA	200	22.77	4.82	N/A
TGGT1_204160	-6.04306	-6.20619	-6.38412	-8.13987	-4.57	-0.163129	-0.341062	-2.09681	1	0.911016	0.921753	0.999999	0.00543473	1			Negative			Negative	GYF domain-containing protein	NA	1821	37.59	4.11	nucleus - chromatin
TGGT1_204270	-0.430413	-0.976997	-0.275792	0.26694	-0.59	-0.546584	0.154621	0.697353	0.699472	1	1	0.972868	1	0.296311							hypothetical protein	NA	544	36.48	3.69	N/A
TGGT1_204280	-2.31455	-2.18276	-1.34299	-2.40044	-2.78	0.131786	0.971562	-0.0858891	1	0.669538	1	0.023019	0.560187	1							cell-cycle-associated protein kinase DYRK, putative	Protein kinase classification CMGC/DYRK	1180	46.12	17.15	N/A
TGGT1_204290	-1.25296	-0.291281	-1.32273	-2.00782	-1.79	0.961681	-0.0697712	-0.754861	1	0.0432713	0.957396	0.999999	0.125278	1							hypothetical protein	NA	818	0.38	0	N/A
TGGT1_204300	0.759789	-0.596492	-0.6488	-1.18514	-0.25	-1.35628	-1.40859	-1.94493	0.00309697	1	0.0127261	0.999999	0.000500894	1	Negative		Negative	Negative		Negative	hypothetical protein	NA	744	0.47	0.18	N/A
TGGT1_204310	-4.43857	-3.80472	-4.32827	-6.13671	-3.52	0.63385	0.110303	-1.69814	1	0.17314	1	0.892394	0.0105273	1			Negative				hypothetical protein	NA	2209	116.57	37.49	Golgi
TGGT1_204315	-0.589622	-1.25021	-0.447133	-0.123263	-0.07	-0.660588	0.142489	0.466359	0.342159	1	0.983006	0.999999	0.888793	1							hypothetical protein	NA	197	59.86	34.58	N/A
TGGT1_204320	0.594698	0.218924	0.445415	0.807486	0.84	-0.375774	-0.149283	0.212788	0.612844	1	0.770161	0.999999	0.972155	1							hypothetical protein	NA	287	22.84	27.28	dense granules
TGGT1_204325	1.15584	1.69702	1.94743	0.273699	1.66	0.541178	0.791585	-0.882146	1	0.170098	1	0.125642	0.294726	1							hypothetical protein	NA	106	0.14	1.36	N/A
TGGT1_204330	2.21614	0.69999	0.827378	1.19966	1.6	-1.51615	-1.38876	-1.01648	0.00251424	1	0.0234803	0.999999	0.00403225	1	Negative			Negative		Negative	hypothetical protein	NA	264	3.22	25.22	N/A
TGGT1_204340	2.16686	2.24074	1.92703	1.98284	1.54	0.0738819	-0.239828	-0.184015	1	0.860897	0.528715	0.999999	0.418613	1							hypothetical protein	aka CST8 | GRA54 | unknown	877	237.48	213.76	dense granules
TGGT1_204350	-0.592152	0.389992	-0.345526	-0.222977	-1.17	0.982144	0.246627	0.369175	1	0.165171	1	0.767634	1	0.610647							hypothetical protein	NA	1352	31.06	14.66	apicoplast
TGGT1_204360	0.64952	1.34705	0.0226616	0.867049	1.01	0.697527	-0.626858	0.217529	1	0.121085	0.913008	0.999999	0.987126	1							subtilisin SUB4	In frame upstream Met likely used. | SUB4	1242	21.24	8.05	N/A
TGGT1_204370	0.721286	0.43855	-0.683213	-0.334074	0.33	-0.282736	-1.4045	-1.05536	0.4164	1	0.00832319	0.999999	0.0025008	1					Negative	Negative	WD-40 repeat protein	putative mitochondrial pyruvate transporter subunit 1 and 2	135	227.07	344.98	mitochondrion - membranes
TGGT1_204380	-5.684	-6.72563	-7.49404	-7.51274	-5.24	-1.04163	-1.81004	-1.82874	0.0862754	1	0.0124495	0.999999	0.00253267	1			Negative			Negative	hypothetical protein	NA	3218	27.47	7.92	N/A
TGGT1_204390	-0.235296	-0.0125465	0.122464	-0.614105	-0.43	0.22275	0.357761	-0.378808	1	0.538391	1	0.571373	0.259679	1							hypothetical protein	NA	370	46.42	15.75	N/A
TGGT1_204395	0.0446001	0.0867788	-0.15316	-0.0726004	0.35	0.0421786	-0.19776	-0.117201	1	0.922142	0.711285	0.999999	0.697611	1							hypothetical protein	NA	108	0.76	0.75	N/A
TGGT1_204400	-4.26524	-4.07305	-4.30001	-4.3724	-3.84	0.192191	-0.0347763	-0.107165	1	0.749163	0.845215	0.999999	0.832785	1							ATPase synthase subunit alpha, putative	Mitochondrial ATP Synthetase | Identified as ATP synthase associated protein	577	465.55	203.15	mitochondrion - membranes
TGGT1_204410	0.283218	-0.0140013	-1.51164	-0.224949	-0.49	-0.29722	-1.79486	-0.508167	0.510375	1	0.0202069	0.999999	0.079341	1							endonuclease/exonuclease/phosphatase family protein	NA	1132	31.55	11.98	nucleolus
TGGT1_204420	1.00714	1.62951	1.93908	1.35282	1.19	0.622371	0.931942	0.345683	1	0.0489749	1	0.0687007	1	0.665805							oocyst wall protein OWP1	NA	499	0.61	5.86	N/A
TGGT1_204440	-0.66277	-0.310591	-1.11013	-0.995832	-0.94	0.352179	-0.447356	-0.333061	0.930069	1	0.460964	0.999999	0.454207	1							cyclic nucleotide-binding domain-containing protein	NA	1649	13.96	17.24	N/A
TGGT1_204460	1.20793	1.40138	-0.282252	1.35028	0.91	0.19345	-1.49019	0.142343	1	0.597012	0.352696	0.999999	0.906802	1							hydroxymethylglutaryl-CoA lyase, putative	NA	451	5.3	40.9	N/A
TGGT1_204468	1.3163	1.03986	1.23645	0.913484	1.46	-0.276439	-0.0798476	-0.402818	0.976484	1	0.746389	0.999999	0.203159	1							hypothetical protein	NA	267	0.14	0.64	N/A
TGGT1_204472	1.16642	1.47595	1.25414	1.67632	1.54	0.309528	0.0877181	0.509895	1	0.366618	0.957396	0.999999	1	0.395166							cyclic nucleotide-binding domain-containing protein	NA	152	0.07	0	N/A
TGGT1_204480	-5.67335	-5.39353	-6.77074	-6.85575	-3.49	0.279818	-1.09739	-1.1824	1	0.66031	0.2819	0.999999	0.0416448	1							thioredoxin domain-containing protein	NA	659	133.36	70.32	apicoplast
TGGT1_204490	0.865072	-0.502106	0.344358	-0.0608689	-0.13	-1.36718	-0.520714	-0.925941	0.018869	1	0.405774	0.999999	0.0266461	1	Negative						hypothetical protein	NA	272	69.45	104.8	nucleolus
TGGT1_204500	1.19387	0.515476	0.247173	0.827324	0.76	-0.678394	-0.946696	-0.366545	0.0729929	1	0.153	0.999999	0.417816	1							hypothetical protein	NA	438	0.47	8.11	N/A
TGGT1_204505	1.63892	1.42564	1.33373	1.40257	1.85	-0.21328	-0.305191	-0.236345	0.718481	1	0.617495	0.999999	0.43597	1							hypothetical protein	NA	72	0.33	0	N/A
TGGT1_204510	1.72433	1.25479	0.107191	-0.32624	0.41	-0.469546	-1.61714	-2.05057	0.30821	1	0.25659	0.999999	0.0197108	1			Negative				WD domain, G-beta repeat-containing protein	NA	852	48.66	9.05	N/A
TGGT1_204520	2.88958	3.32256	2.66082	3.10176	2.63	0.432976	-0.228762	0.212176	1	0.248112	0.51151	0.999999	0.986753	1							hypothetical protein	NA	369	0.09	0.37	N/A
TGGT1_204530	2.45474	1.96977	1.67398	1.89567	1.77	-0.484972	-0.780758	-0.55907	0.304571	1	0.116317	0.999999	0.114187	1							microneme protein MIC11	MIC11	204	1544.3	1866.1	micronemes
TGGT1_204540	-1.53588	-1.65945	-3.73607	-2.85598	-0.22	-0.123575	-2.20019	-1.32011	1	0.839218	0.0181988	0.999999	0.376751	1		Negative					DUF367 domain-containing protein	NA	586	16.06	30.07	N/A
TGGT1_204550	-5.91979	-6.10376	-6.88176	-6.30353	-5.23	-0.183962	-0.961964	-0.383739	0.721878	1	0.0302773	0.999999	0.277721	1							hypothetical protein	NA	953	32.25	45.81	mitochondrion - soluble
TGGT1_204560	-0.0297978	1.0526	0.249829	0.448995	-1.29	1.08239	0.279627	0.478793	1	0.0920615	1	0.963956	1	0.709088							type I fatty acid synthase, putative	NA	5371	0.03	0.69	N/A
TGGT1_204870	1.59793	1.60984	1.12431	1.91472	1.06	0.0119176	-0.473613	0.316792	1	0.967436	0.777218	0.999999	1	0.91921							hypothetical protein	NA	642	0.14	0.85	N/A
TGGT1_204880	-0.505205	-0.23419	0.165604	-0.518407	0.23	0.271015	0.670808	-0.0132026	1	0.65139	1	0.230253	0.919215	1							hypothetical protein	Cytoplasmic and polar localization	897	36.58	15.63	apical 1
TGGT1_205000	0.315504	-0.482417	0.0752008	-0.514923	-1.32	-0.797921	-0.240304	-0.830427	0.0173273	1	0.698169	0.999999	0.0699856	1							phosphoglycerate mutase family protein	NA	673	41.04	51.22	nucleolus
TGGT1_205010	-6.68991	-6.74255	-5.87291	-6.726	-4.97	-0.0526402	0.816999	-0.0360981	1	0.831478	1	0.234867	1	0.826449							U2 small nuclear ribonucleoprotein family protein, putative	NA	1386	66.72	37.61	nucleus - non-chromatin
TGGT1_205020	1.46877	1.22954	1.01504	1.15018	0.75	-0.239227	-0.453735	-0.318596	0.463287	1	0.275996	0.999999	0.184106	1							hypothetical protein	NA	480	0.04	0	N/A
TGGT1_205030	-5.49191	-6.2256	-6.32412	-6.72539	-3.94	-0.733683	-0.832212	-1.23348	0.883488	1	0.64374	0.999999	0.166379	1							hypothetical protein	Qc SNARE_ Bet1 ortholog	113	129.57	161.79	Golgi
TGGT1_205040	-2.0799	-1.39854	-3.46712	-2.81265	-2.04	0.681364	-1.38722	-0.732751	1	0.177243	0.124082	0.999999	0.107066	1							PGAP1 family protein	NA	2110	57.3	21.81	ER
TGGT1_205050	-0.29697	0.773252	0.949918	-0.133642	-0.82	1.07022	1.24689	0.163328	1	0.213534	1	0.174291	0.929746	1		Positive					hypothetical protein	NA	1207	0.09	0.41	N/A
TGGT1_205060	0.646779	0.150428	0.476682	0.761256	0.96	-0.49635	-0.170096	0.114477	0.18203	1	0.94923	0.999999	0.900234	1							hypothetical protein	NA	586	37.54	96.48	N/A
TGGT1_205070	1.43498	1.11695	0.52004	1.2644	1.25	-0.318028	-0.914939	-0.170577	0.376607	1	0.150927	0.999999	0.377133	1							hypothetical protein	NA	146	0.2	0	N/A
TGGT1_205080	1.60567	0.607636	0.894845	0.717385	0.83	-0.998031	-0.710821	-0.888281	0.00839944	1	0.880352	0.999999	0.0308429	1				Negative			hypothetical protein	NA	192	0	0.49	N/A
TGGT1_205090	-0.203821	1.21784	0.325719	0.480969	0.58	1.42166	0.529539	0.684789	1	0.0600994	1	0.603215	1	0.916333	Positive						Toxoplasma gondii family D protein	NA	575	0.49	8.42	N/A
TGGT1_205100	-0.241496	0.652634	0.83736	0.0850458	0.63	0.89413	1.07886	0.326542	1	0.0357945	1	0.0619011	1	0.998735							hypothetical protein	NA	556	27.6	19.17	ER
TGGT1_205110	0.747759	0.619301	0.412315	1.15671	-0.42	-0.128459	-0.335444	0.40895	0.855144	1	0.388327	0.999999	1	0.522516							hypothetical protein	NA	154	54.85	14.83	N/A
TGGT1_205120	-2.3035	-2.37467	-1.64965	-2.13969	-2.53	-0.071166	0.653857	0.163817	1	0.951752	1	0.251652	1	0.568853							hypothetical protein	NA	1487	4.78	6.3	N/A
TGGT1_205130	-0.572701	-0.355809	-1.31864	-1.28425	-0.51	0.216892	-0.745939	-0.711551	1	0.506492	1	0.831347	0.22027	1							hypothetical protein	NA	4817	36.19	18.66	nucleus - chromatin
TGGT1_205140	1.38664	0.994183	1.09665	1.23516	0.14	-0.392462	-0.289992	-0.15148	0.284854	1	0.487696	0.999999	0.48685	1							hypothetical protein	NA	866	0.2	0.94	N/A
TGGT1_205150	-0.317137	0.264869	-0.276473	-0.255175	-0.49	0.582006	0.0406637	0.0619617	1	0.0964864	0.911064	0.999999	0.914802	1							ACR, YagE family COG1723 domain-containing protein	NA	823	25.04	17.16	N/A
TGGT1_205160	-6.79399	-5.16574	-6.35861	-6.68495	-4.86	1.62825	0.435375	0.109034	1	0.00139427	1	0.455896	0.862221	1	Positive			Positive			hypothetical protein	NA	1346	8.16	6.48	outlier
TGGT1_205170	-2.88052	-3.13544	-3.83661	-5.26522	-2.47	-0.254925	-0.956093	-2.3847	0.79316	1	0.17672	0.999999	0.00245352	1			Negative			Negative	hypothetical protein	NA	241	1146.45	279.99	N/A
TGGT1_205180	-5.4936	-6.61274	-7.12961	-6.79169	-5.79	-1.11914	-1.63601	-1.29809	0.00660502	1	0.0360054	0.999999	0.00902865	1				Negative		Negative	RNA recognition motif-containing protein	NA	274	117.22	66.22	nucleus - non-chromatin
TGGT1_205190	-3.3862	-4.12311	-6.09526	-7.00805	-4.11	-0.736907	-2.70905	-3.62185	0.1302	1	0.00157397	0.999999	0.000163899	1		Negative	Negative		Negative	Negative	hypothetical protein	NA	1681	16.01	7.31	N/A
TGGT1_205200	-0.28043	-1.19456	-1.38704	-1.85869	-0.43	-0.914131	-1.10661	-1.57826	0.0332737	1	0.414402	0.999999	0.0205304	1			Negative				hypothetical protein	NA	1281	28.24	69.81	N/A
TGGT1_205210	1.45106	1.53651	0.689001	0.982595	1.07	0.0854512	-0.762059	-0.468465	1	0.807152	0.213338	0.999999	0.255531	1							hypothetical protein	NA	187	1.82	86.69	N/A
TGGT1_205220	-6.53356	-6.6524	-6.70881	-7.11091	-5.34	-0.118838	-0.175244	-0.577346	0.885601	1	0.791969	0.999999	0.241167	1							U5 snRNP-associated subunit, putative	NA	1113	47.46	26.49	nucleus - non-chromatin
TGGT1_205230	-0.282881	0.0219312	0.819402	0.381057	-0.08	0.304812	1.10228	0.663938	1	0.847867	1	0.323447	1	0.952437							hypothetical protein	NA	108	0.12	0.4	N/A
TGGT1_205240	-4.29466	-3.37987	-3.80643	-5.20248	-1.26	0.914793	0.488229	-0.907819	1	0.140097	1	0.950617	0.109971	1							cleft lip and palate transmembrane protein 1 (clptm1) protein	NA	794	100.54	41.69	ER
TGGT1_205250	1.12193	1.20376	1.0615	1.34979	0.89	0.0818321	-0.0604275	0.227858	1	0.835103	0.853244	0.999999	1	0.954927							rhoptry protein ROP18	ROP5 & ROP18 are major virulence determinants of S. American strains | Predicted rhoptry kinase, subfamily ROP18 | ROP18 | substrates | This is ROP18	554	1578.79	507.34	rhoptries 1
TGGT1_205265	1.84028	1.86466	2.06981	2.08691	1.74	0.024384	0.229534	0.246628	1	0.91263	1	0.793253	1	0.913558							transporter, cation channel family protein	Is expressed in RH tachyzoites. | No evidence of expression in RH tachyzoites.	2247	4.66	22.94	N/A
TGGT1_205280	2.69909	2.69122	2.84239	2.75757	2.59	-0.00787011	0.143308	0.0584848	0.968454	1	0.981133	0.999999	0.772202	1							hypothetical protein	NA	479	167.98	148.92	N/A
TGGT1_205290	0.779003	-0.423712	0.224236	0.453424	0.69	-1.20272	-0.554767	-0.325579	0.018869	1	0.153371	0.999999	0.279587	1	Negative						serine/threonine specific protein phosphatase	NA	523	27.78	27.66	N/A
TGGT1_205300	-0.567215	-0.767356	-1.78037	-1.86912	-0.63	-0.20014	-1.21316	-1.3019	0.710385	1	0.0773267	0.999999	0.0189094	1							hypothetical protein	NA	697	24.22	38.81	PM - integral
TGGT1_205320	0.65899	0.590724	0.775085	0.666929	0.85	-0.0682651	0.116096	0.00793911	0.855144	1	0.960417	0.999999	0.697611	1							hypothetical protein	Encoded protein is targeted to the basal complex and IMC structures	655	242.99	159.99	cytosol
TGGT1_205330	2.57669	2.77756	2.65474	2.46563	2.96	0.200864	0.0780484	-0.111061	1	0.551887	0.931637	0.999999	0.464612	1							hypothetical protein	NA	331	455.48	681.13	PM - integral
TGGT1_205340	-6.20832	-7.28736	-8.62601	-8.33447	-4.83	-1.07904	-2.41769	-2.12616	0.448554	1	0.0159785	0.999999	0.0139099	1		Negative	Negative				ribosomal protein RPS12	ribosomal protein RPS12	142	1009.94	456.29	40S ribosome
TGGT1_205350	-0.814474	0.0987168	-0.736952	-0.434673	0.24	0.913191	0.0775228	0.379802	1	0.00873339	0.930646	0.999999	1	0.575591				Positive			integral membrane protein, GNS1/SUR4 family protein, putative	NA	318	207.51	61.95	ER
TGGT1_205360	-1.90463	-1.40638	-1.14769	-0.439238	-1.59	0.498257	0.756943	1.4654	1	0.587813	1	0.979535	1	0.840801			Positive				hypothetical protein	hypothetical protein	2607	42.38	17.45	rhoptries 1
TGGT1_205370	0.857669	1.24886	-0.0315817	0.436881	-1.08	0.391188	-0.889251	-0.420788	1	0.273161	0.154564	0.999999	0.499414	1							hypothetical protein	NA	741	45.81	21.53	N/A
TGGT1_205380	-3.23679	-3.30427	-0.674685	-4.34876	-1.67	-0.0674718	2.56211	-1.11197	0.929507	1	1	0.000340698	0.00980097	1		Positive			Positive	Negative	fructose-bisphospatase I	Cytosolic Localization, dispensable	388	181.99	146.3	nucleus - chromatin
TGGT1_205390	1.86519	0.993429	1.10894	0.290414	0.97	-0.871757	-0.756248	-1.57477	0.0602475	1	0.0577804	0.999999	0.00102688	1			Negative			Negative	hypothetical protein	NA	303	19.25	59.16	IMC
TGGT1_205398	1.23733	-0.0169415	0.227933	1.90821	1.08	-1.25428	-1.0094	0.670877	0.0945223	1	0.554368	0.999999	1	0.325486	Negative						DNA repair and recombination protein RAD54, putative	NA	237	0	1.33	N/A
TGGT1_205402	1.47507	1.74828	1.60374	2.36951	0.61	0.273202	0.128665	0.894434	1	0.812815	0.928017	0.999999	1	0.265584							SNF2 family N-terminal domain-containing protein	NA	489	0	0	N/A
TGGT1_205410	1.14798	0.939376	1.26179	0.461142	0.75	-0.208602	0.11381	-0.686836	0.83293	1	1	0.981716	0.0913493	1							RNA pseudouridine synthase superfamily protein	NA	826	12.3	24.69	N/A
TGGT1_205420	1.09527	1.23843	1.09011	-0.096564	0.36	0.143155	-0.00515997	-1.19184	1	0.677187	0.975236	0.999999	0.112912	1							aspartate-semialdehyde dehydrogenase	NA	399	3.11	9.33	N/A
TGGT1_205425	1.62806	1.62115	1.27842	1.85072	0.32	-0.00690838	-0.349647	0.222658	1	0.985891	0.498359	0.999999	0.996075	1							hypothetical protein	NA	110	0.08	0	N/A
TGGT1_205430	1.72648	1.04111	0.88156	1.84602	0.91	-0.685371	-0.844923	0.119536	0.0742907	1	0.138032	0.999999	0.895797	1							isovaleryl-CoA dehydrogenase	NA	404	11.56	63.55	N/A
TGGT1_205440	-6.34263	-6.95151	-7.39137	-7.37098	-4.52	-0.608887	-1.04874	-1.02835	0.299474	1	0.0672156	0.999999	0.0274868	1							CCT chaperonin gamma subunit	NA	556	299.4	252.64	cytosol
TGGT1_205450	1.15496	1.08215	0.0046988	1.05434	0.55	-0.0728113	-1.15026	-0.100614	1	0.991893	0.505647	0.999999	0.797736	1							hypothetical protein	NA	145	6.86	26.22	N/A
TGGT1_205460	0.723417	0.50878	0.791682	0.653938	1.61	-0.214636	0.0682656	-0.0694783	0.703051	1	0.913714	0.999999	0.619834	1							AN1 family Zinc finger domain-containing protein	NA	211	68.59	47.07	PM - peripheral 2
TGGT1_205470	-6.29009	-7.80832	-8.328	-8.19835	-4.31	-1.51824	-2.03791	-1.90826	0.0034539	1	0.00324482	0.999999	0.000343865	1	Negative	Negative	Negative	Negative	Negative	Negative	translation elongation factor 2 family protein, putative	elongation factor 2, putative	952	1088.72	260.5	cytosol
TGGT1_205480	1.48487	1.5453	1.78869	1.87758	1.66	0.0604324	0.303823	0.392706	1	0.871376	1	0.619821	1	0.549317							IMC subcompartment protein ISP4	ISP4 (IMC Subcompartment Protein 4)	181	9.14	114.62	N/A
TGGT1_205490	1.81058	1.88641	1.55772	1.37035	0.65	0.0758319	-0.252852	-0.440222	1	0.846203	0.492515	0.999999	0.0962414	1							integral membrane protein, putative	NA	617	150.95	82.66	N/A
TGGT1_205500	-4.47352	-4.47457	-4.6479	-5.21232	-4.61	-0.00105574	-0.174386	-0.738798	1	0.858577	0.712319	0.999999	0.27503	1							hypothetical protein	NA	1037	45.21	15.68	nucleolus
TGGT1_205510	-7.01578	-7.73653	-7.53821	-8.09178	-4.28	-0.720751	-0.522437	-1.07601	0.271702	1	0.516667	0.999999	0.0331612	1							nucleolar protein 5, putative	NA	490	172.27	99.09	cytosol
TGGT1_205520	1.12036	1.49345	1.89145	1.29099	0.59	0.373095	0.771094	0.170631	1	0.268729	1	0.069406	0.919215	1							hypothetical protein	NA	856	0.28	1.78	N/A
TGGT1_205540	-5.41118	-6.49985	-6.85814	-7.09962	-5.86	-1.08867	-1.44697	-1.68844	0.303946	1	0.284078	0.999999	0.0730825	1			Negative				DEAD/DEAH box helicase domain-containing protein	NA	1069	33.29	18.28	nucleolus
TGGT1_205550	-1.9563	-1.46503	-2.00402	-2.07303	0.21	0.491276	-0.0477156	-0.116726	1	0.128694	0.894116	0.999999	0.576248	1							AGC kinase	NA	698	17.22	8.78	nucleus - chromatin
TGGT1_205558	-4.24065	-6.51689	-5.81725	-5.62483	-3.68	-2.27624	-1.57661	-1.38418	0.00200296	1	0.183903	0.999999	0.0165459	1	Negative		Negative	Negative			NAC domain-containing protein	NA	189	552.53	367.61	cytosol
TGGT1_205562	-4.75485	-5.10359	-4.44974	-5.11851	-3.33	-0.348734	0.305112	-0.363663	0.747613	1	1	0.784812	0.561665	1							hypothetical protein	NA	5843	7.2	2.25	N/A
TGGT1_205570	-6.39289	-5.46351	-6.88243	-8.15448	-3.41	0.929379	-0.489542	-1.76159	1	0.162227	0.583677	0.999999	0.00500589	1			Negative			Negative	hypothetical protein	NA	644	26.42	15.23	mitochondrion - membranes
TGGT1_205580	-6.53396	-5.69843	-5.11589	-6.35179	-4.01	0.835532	1.41807	0.182169	1	0.0316485	1	0.0304014	0.949367	1		Positive					nuclear factor NF4	NA	497	46.9	34.07	nucleus - chromatin
TGGT1_205590	0.760293	0.609579	-0.918027	0.589092	-0.46	-0.150714	-1.67832	-0.171201	0.792708	1	0.820478	0.999999	0.653575	1							hypothetical protein	NA	547	0.29	0.75	N/A
TGGT1_205600	-1.05281	-2.31336	-2.03918	-0.67773	-0.36	-1.26055	-0.986368	0.375084	0.0560201	1	0.538078	0.999999	1	0.868326	Negative						zinc finger, C3HC4 type (RING finger) domain-containing protein	NA	522	36.39	33.51	ER
TGGT1_205615	-7.09605	-6.63676	-7.24558	-7.93495	-5.62	0.459298	-0.149522	-0.838894	1	0.434844	0.867819	0.999999	0.10901	1							hypothetical protein	NA	3358	8.08	3.76	N/A
TGGT1_205625	-2.14138	-1.7594	-1.78244	-1.80344	-2.05	0.381983	0.358939	0.337944	1	0.248365	1	0.580018	1	0.846597							hypothetical protein	NA	962	25.56	17.4	endomembrane vesicles
TGGT1_205630	1.10575	0.324846	-0.0173847	0.635215	0.26	-0.780907	-1.12314	-0.470538	0.0830806	1	0.0406575	0.999999	0.255571	1							hypothetical protein	NA	136	0.47	0	N/A
TGGT1_205640	-3.39334	-3.70709	-3.7638	-5.00849	-2.98	-0.313754	-0.370457	-1.61515	0.55109	1	0.836364	0.999999	0.00545893	1			Negative			Negative	hypothetical protein	NA	1906	77.13	12.78	N/A
TGGT1_205650	-2.82775	-2.17693	-4.6258	-2.69416	-2.5	0.650815	-1.79805	0.133586	1	0.238535	0.0263863	0.999999	0.880444	1							AP2 domain transcription factor AP2VIIa-3	AP2 domain transcription factor VIIa-3 (AP2VIIa-3)	998	158.66	78.94	N/A
TGGT1_205658	1.73201	1.56382	2.17716	1.85278	1.6	-0.168192	0.445149	0.120777	0.820364	1	1	0.507282	0.842108	1							F5/8 type C domain-containing protein	NA	1299	0.82	3.96	N/A
TGGT1_205662	1.89565	1.50475	1.85392	1.6638	1.56	-0.390894	-0.0417282	-0.231847	0.312084	1	0.779317	0.999999	0.341654	1							LCCL domain-containing protein	NA	295	1.45	1.62	N/A
TGGT1_205670	-5.38034	-6.34211	-4.76714	-4.58574	-2.71	-0.961768	0.6132	0.794601	0.113385	1	1	0.640292	1	0.585212							SF-assemblin/beta giardin protein	Striated fiber assemblin homolog	262	195.92	220.65	N/A
TGGT1_205680	1.29572	1.10852	1.296	0.756183	1.77	-0.187207	0.000276246	-0.539541	0.671563	1	1	0.973692	0.315239	1							hypothetical protein	NA	805	83.14	205.29	micronemes
TGGT1_205690	0.879401	0.953607	-1.20275	0.325806	0.17	0.0742059	-2.08215	-0.553596	1	0.873262	0.00271574	0.999999	0.0542921	1		Negative			Negative		hypothetical protein	NA	409	100.62	77.35	IMC
TGGT1_205700	-0.993614	-1.20122	-1.04208	-0.714178	0.08	-0.20761	-0.0484633	0.279436	0.811268	1	1	0.875149	0.972222	1							cyclophilin precursor	ME49 cyclophilin 20	348	858.29	1271.59	cytosol
TGGT1_205710	-6.99786	-7.06334	-6.35229	-8.13919	-5.22	-0.0654826	0.645565	-1.14133	0.963387	1	1	0.469616	0.0476907	1							lysine-tRNA ligase	NA	658	146.47	98.11	cytosol
TGGT1_205720	1.76563	0.548948	-0.232498	-0.323186	0.09	-1.21668	-1.99813	-2.08882	0.0382271	1	0.0461469	0.999999	0.000743619	1	Negative	Negative	Negative			Negative	Adenosine/AMP deaminase domain-containing protein	NA	366	30.75	49.87	N/A
TGGT1_205730	0.244009	0.0681845	0.510388	0.618307	1.45	-0.175825	0.266379	0.374298	0.681655	1	1	0.767989	1	0.692395							hypothetical protein	NA	152	58.31	77.3	N/A
TGGT1_205740	-5.00612	-5.39302	-4.94764	-6.82329	-5.03	-0.3869	0.0584803	-1.81718	0.515696	1	0.856776	0.999999	0.000517715	1			Negative			Negative	hypothetical protein	NA	1306	59.12	22.56	ER
TGGT1_205750	-2.11823	-2.22532	-1.83637	-2.48374	-0.87	-0.10709	0.281866	-0.365509	0.910102	1	1	0.707792	0.169689	1							histone deacetylase complex subunit Sin3	NA	769	103.31	204.6	nucleus - chromatin
TGGT1_205760	0.476948	0.913509	-0.128718	0.862404	0.38	0.436561	-0.605666	0.385457	1	0.20998	0.456477	0.999999	1	0.655366							membrane protein	NA	347	0.05	0.28	N/A
TGGT1_206290	1.13553	0.909319	1.41955	0.717427	0.38	-0.226212	0.284018	-0.418105	0.750569	1	1	0.720465	0.204588	1							hypothetical protein	NA	441	1.71	1.55	N/A
TGGT1_206300	0.95275	1.35809	1.12444	1.36609	0.22	0.405343	0.17169	0.413336	1	0.580187	1	0.965818	1	0.445528							hypothetical protein	NA	825	21.31	20.83	nucleolus
TGGT1_206310	-1.97782	-1.76948	-1.10245	-2.15647	-1.87	0.208339	0.875371	-0.178652	1	0.607916	1	0.247585	0.676505	1							prenyltransferase, UbiA family protein	NA	929	29.85	26.13	N/A
TGGT1_206320	0.602588	0.94248	0.345565	1.01872	-0.84	0.339892	-0.257022	0.416135	1	0.313983	0.894858	0.999999	1	0.572026							hypothetical protein	NA	294	100.79	94.14	ER
TGGT1_206330	-0.341394	-2.00751	-1.65417	-1.99912	-0.95	-1.66611	-1.31277	-1.65773	0.0163961	1	0.166326	0.999999	0.00120468	1	Negative		Negative			Negative	PHD-finger domain-containing protein	NA	1073	28.13	30.09	N/A
TGGT1_206340	2.8194	2.3015	1.05756	1.08182	1.95	-0.517897	-1.76184	-1.73758	0.153048	1	0.0044796	0.999999	0.000601856	1			Negative		Negative	Negative	hypothetical protein	NA	187	136.61	216.01	endomembrane vesicles
TGGT1_206350	0.977601	1.07994	-0.460135	1.66847	1.54	0.102336	-1.43774	0.690869	1	0.77691	0.500902	0.999999	1	0.168449							ER-retrevial receptor Ter1p, putative	immunogenic peptide	216	123.83	126.82	N/A
TGGT1_206360	0.951361	0.98434	0.70892	0.383402	-0.28	0.0329786	-0.242442	-0.56796	1	0.971122	0.872473	0.999999	0.113129	1							peptidyl-tRNA hydrolase domain-containing protein	NA	463	29.65	37.84	N/A
TGGT1_206380	0.848896	0.892044	1.03487	0.458048	-1.33	0.0431481	0.185969	-0.390848	1	0.90848	1	0.885917	0.284402	1							hypothetical protein	NA	2462	23.91	16.54	nucleolus
TGGT1_206390	0.0447798	0.30576	-0.0549247	0.415377	0.54	0.26098	-0.0997046	0.370597	1	0.474721	0.951619	0.999999	1	0.633977							hypothetical protein	putative HUS1 protein	313	39.72	94.22	N/A
TGGT1_206400	0.900504	0.992724	0.65185	0.300611	-0.36	0.0922199	-0.248653	-0.599893	1	0.846601	0.788585	0.999999	0.541831	1							FAD binding domain of DNA photolyase domain-containing protein	NA	548	1.08	1.27	N/A
TGGT1_206415	-1.72421	-1.35122	-0.376623	-1.85561	-2.78	0.372995	1.34759	-0.131391	1	0.291396	1	0.00286248	0.971838	1		Positive			Positive		myosin K	TgMyoK localizes at the centrocone	2412	37.25	12.6	N/A
TGGT1_206430	-3.76198	-4.28543	-4.02439	-5.41342	-3.24	-0.523441	-0.2624	-1.65144	0.5221	1	0.627608	0.999999	0.0223605	1			Negative				formin FRM1	FRM1 localizes to the apical tip | TgFRM1	5009	24.68	29.41	N/A
TGGT1_206440	1.30069	1.47768	1.26456	1.62783	1.68	0.176992	-0.0361311	0.327147	1	0.598621	0.917076	0.999999	1	0.713776							cpw-wpc domain-containing protein	NA	199	0.7	1.66	N/A
TGGT1_206450	-0.362988	0.232116	-1.64891	-0.177752	-0.71	0.595104	-1.28592	0.185236	1	0.139746	0.0462724	0.999999	0.906473	1							autophagy-related cysteine peptidase atg4, putative	Putative Atg4 ortholog	3752	69.43	31.58	nucleus - chromatin
TGGT1_206460	1.77942	2.47006	1.95743	2.33356	1.89	0.690643	0.17801	0.55414	1	0.0461443	1	0.910198	1	0.202521							hypothetical protein	NA	159	23.15	42.75	N/A
TGGT1_206470	-5.23954	-4.04023	-6.85174	-6.34163	-3.23	1.1993	-1.61221	-1.10209	1	0.0312984	0.00764934	0.999999	0.0278719	1	Positive				Negative		pyruvate dehydrogenase complex subunit PDH-E3II	NA	519	176.74	89.01	mitochondrion - soluble
TGGT1_206480	-3.1974	-3.24919	-4.50963	-4.13021	-1.8	-0.0517852	-1.31223	-0.932811	0.841315	1	0.0759134	0.999999	0.0753556	1							hypothetical protein	NA	207	197.32	77.14	mitochondrion - membranes
TGGT1_206490	-1.69251	-2.61033	-2.48807	-2.22805	-2.74	-0.917826	-0.795567	-0.535542	0.0208714	1	0.284801	0.999999	0.0751031	1							ICE family protease (caspase) p20 domain-containing protein	metacaspase 1 precursor, putative	742	34.51	22.68	PM - peripheral 2
TGGT1_206500	-4.99988	-5.34647	-6.60735	-6.71806	-4.14	-0.346582	-1.60746	-1.71818	0.448554	1	0.0406575	0.999999	0.00571668	1			Negative			Negative	hypothetical protein	NA	1354	14.81	9.81	nucleolus
TGGT1_206510	0.23382	0.336393	1.41773	-0.127287	0.51	0.102573	1.1839	-0.361108	1	0.845787	1	0.0166492	0.226008	1							toxolysin TLN4	Current gene model is incorrect | peptidase M16 domain containing protein | TLN4	2340	94.7	44.71	micronemes
TGGT1_206520	1.55455	2.02663	2.35048	2.16622	2.07	0.472078	0.795934	0.611671	1	0.215504	1	0.0887235	1	0.376717							hypothetical protein	NA	215	1.09	0	N/A
TGGT1_206540	0.65214	0.614967	0.654393	0.312568	1.13	-0.0371729	0.00225321	-0.339572	0.941779	1	0.845216	0.999999	0.177214	1							hypothetical protein	NA	1255	73.86	18.1	PM - integral
TGGT1_206550	0.157497	0.52202	0.840329	0.506782	-0.43	0.364523	0.682832	0.349285	1	0.374166	1	0.172944	1	0.79379							hypothetical protein	NA	5044	1.01	2.02	N/A
TGGT1_206560	0.320483	0.901331	0.344865	0.332495	-0.66	0.580848	0.0243816	0.0120119	1	0.238535	0.994191	0.999999	0.860193	1							EF hand domain-containing protein	NA	183	0	0	N/A
TGGT1_206570	0.768504	-0.617072	-1.28722	0.0943649	-0.67	-1.38558	-2.05573	-0.674139	0.0363294	1	0.204889	0.999999	0.170369	1	Negative	Negative					kinesin, putative	Kinesin-15 family protein	717	0.57	1.36	N/A
TGGT1_206580	-1.37869	-2.5676	-1.21856	-2.55594	-1.12	-1.18891	0.160129	-1.17726	0.0260767	1	1	0.936157	0.0245399	1	Negative						formin FRM2	FRM2 function | FRM2 Localization | TgFRM2	4709	6.75	4.99	nucleus - chromatin
TGGT1_206590	-4.04893	-3.65134	-5.919	-5.50131	-2.05	0.39759	-1.87007	-1.45238	1	0.647257	0.153097	0.999999	0.0325167	1		Negative	Negative				calcium-dependent protein kinase CDPK2A	CDPK with possible activation loop phosphorylation mechanism | TgCDPK2A	786	68.19	56.62	PM - peripheral 2
TGGT1_206600	-6.16298	-5.18073	-5.65138	-6.46113	-4.19	0.982249	0.511604	-0.298153	1	0.232199	1	0.508132	0.429294	1							sigma-70, region 3 protein	NA	1234	29.72	12.68	N/A
TGGT1_206610	-1.17364	-2.71826	-3.45775	-2.31666	-2.97	-1.54463	-2.28411	-1.14302	0.0204167	1	0.00227533	0.999999	0.00736382	1	Negative	Negative			Negative	Negative	pyruvate dehydrogenase complex subunit PDH-E2	biotin requiring domain-containing protein / 2-oxo acid dehydrogenases acyltrans | TgPDHE2	929	82.19	15.56	apicoplast
TGGT1_206620	0.901798	1.2855	1.01067	1.70368	1.18	0.383698	0.108876	0.801878	1	0.535971	0.971443	0.999999	1	0.248899							hypothetical protein	NA	943	0.14	0.8	N/A
TGGT1_206630	0.374557	1.30607	0.561468	0.266238	0.64	0.931516	0.186912	-0.108318	1	0.0447855	1	0.662841	0.995979	1							hypothetical protein	NA	665	45.16	23.8	Golgi
TGGT1_206640	-1.25166	-0.197729	-1.23799	-2.16589	-1.45	1.05393	0.0136767	-0.914228	1	0.261608	0.921753	0.999999	0.872922	1							hypothetical protein	NA	1282	62.71	78.63	N/A
TGGT1_206650	0.380329	0.268494	0.595779	0.797862	0.56	-0.111835	0.215451	0.417533	0.84854	1	1	0.759166	1	0.673802							zinc finger, c2h2 type domain-containing protein	NA	1555	0.35	0.84	N/A
TGGT1_206660	1.61084	0.931702	1.27061	1.19417	1.14	-0.679139	-0.340231	-0.416675	0.0583484	1	0.426984	0.999999	0.160485	1							hypothetical protein	NA	388	0.63	3.39	N/A
TGGT1_206670	-7.2208	-5.34168	-6.09514	-7.95568	-4.02	1.87912	1.12566	-0.73488	1	0.00183449	1	0.156643	0.106341	1	Positive			Positive			hypothetical protein	NA	2071	64.49	24.9	nucleus - non-chromatin
TGGT1_206680	-4.7011	-6.2646	-6.5325	-6.54339	-2.97	-1.5635	-1.8314	-1.84229	0.0046879	1	0.020211	0.999999	0.013718	1	Negative		Negative	Negative			hypothetical protein	NA	216	56.6	138.65	nucleolus
TGGT1_206690	0.0922166	0.168581	1.08942	0.173616	0.44	0.0763647	0.997203	0.0813994	1	0.835103	1	0.0498476	0.854873	1							glideosome-associated protein with multiple-membrane spans GAPM2B	NA	426	221.27	116.57	IMC
TGGT1_206695	0.965745	1.09127	1.25446	0.806366	-0.01	0.125529	0.288715	-0.159378	1	0.757241	1	0.743338	0.512528	1							hypothetical protein	NA	91	132.07	85.07	N/A
TGGT1_206700	-6.88732	-7.40032	-7.60066	-8.44871	-4.23	-0.513004	-0.713342	-1.56139	0.194788	1	0.192308	0.999999	0.000753044	1			Negative			Negative	hypothetical protein	NA	240	52.26	35.22	N/A
TGGT1_206710	0.0868238	0.931471	-0.905281	0.333068	-0.03	0.844648	-0.992105	0.246244	1	0.0486291	0.253148	0.999999	1	0.998587							hypothetical protein	NA	675	37.52	16.05	N/A
TGGT1_206910	0.661496	0.678054	0.94711	0.773719	0.53	0.0165582	0.285615	0.112223	1	0.944198	1	0.667547	0.872922	1							hypothetical protein	NA	98	0.24	16.64	N/A
TGGT1_207020	-3.214	-2.99931	-5.0886	-5.78503	-3.03	0.214683	-1.87461	-2.57103	1	0.768671	0.0214242	0.999999	0.000170293	1		Negative	Negative			Negative	hypothetical protein	NA	141	104.24	125.43	N/A
TGGT1_207030	-0.237044	0.937192	0.953078	1.03359	-0.31	1.17424	1.19012	1.27064	1	0.00413576	1	0.0192648	1	0.0128819	Positive		Positive	Positive			hypothetical protein	NA	151	10.6	2.92	N/A
TGGT1_207040	-5.47474	-4.3132	-4.53536	-5.42361	-4.09	1.16154	0.939379	0.0511289	1	0.00605118	1	0.337816	0.595447	1	Positive			Positive			hypothetical protein	NA	1187	17.53	11.7	mitochondrion - soluble
TGGT1_207050	0.389741	0.556517	-0.0952266	0.238694	-1.35	0.166776	-0.484968	-0.151047	1	0.581194	0.397711	0.999999	0.694276	1							hypothetical protein	NA	420	0.14	0	N/A
TGGT1_207060	-6.46871	-6.73638	-6.38424	-7.48959	-4.35	-0.267674	0.0844742	-1.02088	0.615683	1	0.954459	0.999999	0.0134606	1							ribonucleoside-diphosphate reductase small subunit	NA	391	406.25	121.46	nucleus - chromatin
TGGT1_207070	-4.54711	-3.33786	-4.07463	-5.13459	-2.63	1.20925	0.472483	-0.58748	1	0.073847	1	0.75112	0.175529	1	Positive						glycosyl transferase, putative	NA	358	46.93	33.98	N/A
TGGT1_207080	-2.49178	-0.801546	-2.65597	-2.56769	-0.98	1.69023	-0.16419	-0.0759068	1	0.160844	0.693565	0.999999	0.351111	1	Positive						histone lysine acetyltransferase MYST-B	MYST-B cloned sequence	1086	19.09	10.22	nucleolus
TGGT1_207100	-2.21391	-1.21757	-1.04189	-2.46983	-3.26	0.996338	1.17202	-0.255923	1	0.149641	1	0.143031	0.872922	1							hypothetical protein	NA	1384	23.5	10.07	N/A
TGGT1_207110	-5.64697	-4.21639	-5.55624	-4.63353	-3.68	1.43058	0.0907356	1.01345	1	0.0203346	0.765959	0.999999	1	0.169808	Positive						hypothetical protein	NA	285	0	0.48	N/A
TGGT1_207120	-3.50958	-2.26115	-4.25613	-2.48179	-3.86	1.24844	-0.746544	1.0278	1	0.0294213	0.533571	0.999999	1	0.235578	Positive						Sad1/UNC family protein	NA	3396	6.48	6.03	ER
TGGT1_207130	0.996295	1.38768	1.31277	1.69045	0.44	0.391384	0.316471	0.694152	1	0.307218	1	0.655486	1	0.188743							SAG-related sequence SRS49A	SRS49A is also known as SAG2Y	367	118.08	1075.08	N/A
TGGT1_207140	0.841722	1.53427	1.46802	1.04674	0.28	0.692548	0.626303	0.205023	1	0.13202	1	0.127632	0.992794	1							SAG-related sequence SRS49B	SRS49B is also known as SAG2X	367	37.45	183.6	PM - peripheral 1
TGGT1_207150	1.26115	2.21173	1.48404	1.51837	0.31	0.950576	0.222885	0.257217	1	0.0348911	1	0.805951	1	0.920564							SAG-related sequence SRS49C	SRS49C is also known as SAG2D	196	301.27	756.23	N/A
TGGT1_207160	1.47074	1.66545	1.18451	1.10652	0.21	0.194708	-0.286234	-0.364217	1	0.563201	0.56736	0.999999	0.177337	1							SAG-related sequence SRS49D	SRS49D is also known as SAG2C	364	382.95	2030.44	PM - peripheral 1
TGGT1_207170	-4.79445	-4.49996	-4.41451	-5.39813	-3.44	0.29448	0.379932	-0.603686	1	0.50605	1	0.797136	0.198446	1							hypothetical protein	NA	141	278.87	213.82	mitochondrion - membranes
TGGT1_207180	-6.09587	-6.91619	-7.39018	-7.56915	-3.59	-0.820323	-1.29431	-1.47328	0.443907	1	0.174949	0.999999	0.0392475	1			Negative				indole-3-glycerol phosphate synthase domain-containing protein	NA	1672	10.38	6.95	N/A
TGGT1_207200	-5.85172	-5.21584	-6.79821	-6.70089	-4.79	0.635876	-0.946489	-0.849171	1	0.330223	0.216015	0.999999	0.164529	1							hypothetical protein	NA	1604	14.59	8.97	N/A
TGGT1_207210	0.943965	-0.100506	0.98352	0.683193	0.05	-1.04447	0.0395554	-0.260772	0.125284	1	0.888853	0.999999	0.379245	1							hypothetical protein	NA	110	1466.43	24176	N/A
TGGT1_207230	0.608891	0.240289	-0.644021	-0.131903	0.75	-0.368602	-1.25291	-0.740794	0.240301	1	0.056656	0.999999	0.557087	1							hypothetical protein	NA	1248	30.37	84.42	N/A
TGGT1_207240	-3.51518	-3.27667	-2.08507	-2.36802	-1.98	0.238513	1.43011	1.14716	1	0.611665	1	0.0744418	1	0.101458		Positive					hypothetical protein	NA	108	146.24	178.41	cytosol
TGGT1_207250	1.20658	0.562815	-0.469691	1.35611	-0.37	-0.643765	-1.67627	0.149533	0.0765417	1	0.0328189	0.999999	0.915024	1							electron-transfer-flavoprotein, alpha polypeptide	NA	450	0.07	0	N/A
TGGT1_207350	2.14953	1.55859	1.30729	1.6209	1.83	-0.590942	-0.842239	-0.528635	0.211222	1	0.0947963	0.999999	0.0897257	1							hypothetical protein	NA	94	49.81	312.14	N/A
TGGT1_207360	2.10163	1.91401	1.18065	1.90198	1.83	-0.187625	-0.920986	-0.199655	0.808204	1	0.113101	0.999999	0.530619	1							hypothetical protein	NA	126	0	1.68	N/A
TGGT1_207370	-4.61085	-4.73455	-6.44322	-5.4429	-3.89	-0.123708	-1.83237	-0.832057	0.808204	1	0.0184434	0.999999	0.169512	1							hypothetical protein	NA	1373	47.96	46.27	nucleus - chromatin
TGGT1_207390	-6.01677	-6.77868	-6.64606	-7.14813	-4.14	-0.76191	-0.629289	-1.13136	0.458767	1	0.576527	0.999999	0.121245	1							coatomer protein complex, gamma sub-unit, putative	AP-4 mu	517	48.6	24.96	nucleus - chromatin
TGGT1_207400	-3.74774	-5.58998	-5.64134	-4.31286	-3.75	-1.84225	-1.8936	-0.565125	0.00157977	1	0.0317149	0.999999	0.230073	1	Negative	Negative		Negative			hypothetical protein	NA	436	17.43	15.78	N/A
TGGT1_207407	1.42829	1.51771	1.9117	1.87103	0.94	0.089422	0.483408	0.442734	1	0.828251	1	0.295467	1	0.52836							hypothetical protein	NA	206	0	0	N/A
TGGT1_207410	1.22562	1.39814	1.2203	1.35665	0.24	0.17252	-0.00531492	0.131035	1	0.689514	0.841251	0.999999	0.900991	1							tetratricopeptide repeat-containing protein	NA	655	6.47	0.42	N/A
TGGT1_207420	-2.82879	-2.54137	-2.66531	-3.51533	-2.03	0.287421	0.16348	-0.68654	1	0.945626	1	0.968214	0.068449	1							hypothetical protein	NA	171	263.46	148.49	N/A
TGGT1_207430	0.977955	1.08612	0.163878	0.38161	0.45	0.108165	-0.814077	-0.596345	1	0.761262	0.12696	0.999999	0.336218	1							ATP-dependent RNA helicase DDX1, putative	NA	768	94.25	45.5	nucleus - non-chromatin
TGGT1_207440	-5.79834	-7.3928	-8.59275	-7.93014	-3.44	-1.59446	-2.79441	-2.1318	0.0190846	1	0.00139882	0.999999	0.000766586	1	Negative	Negative	Negative		Negative	Negative	ribosomal protein RPS4	ribosomal protein RPS4	312	1112.01	431.57	40S ribosome
TGGT1_207450	1.16127	1.06087	0.285427	0.533443	0.07	-0.100406	-0.875845	-0.627828	0.958527	1	0.125358	0.999999	0.0851109	1							DNA segment, Chr 10, Wayne State University 52, expressed family protein	NA	519	57.94	45.15	nucleus - non-chromatin
TGGT1_207460A	-1.42065	-1.12289	-2.54231	-1.80738	-1.35	0.297753	-1.12166	-0.38673	1	0.403741	0.282841	0.999999	0.658917	1							Rab5B protein	NA	228	107.86	80.32	PM - peripheral 2
TGGT1_207460B	-0.738436	0.365419	0.707192	0.587537	0.55	1.10386	1.44563	1.32597	1	0.0113653	1	0.0104606	1	0.0349914		Positive	Positive				Rab5B protein	NA	228	107.86	80.32	PM - peripheral 2
TGGT1_207470	1.03662	1.14586	0.396785	0.959288	0.03	0.109244	-0.639835	-0.0773315	1	0.761931	0.657735	0.999999	0.546298	1							hypothetical protein	NA	667	0.43	0	N/A
TGGT1_207480	0.495171	-0.298862	-0.829629	0.398548	-0.28	-0.794034	-1.3248	-0.0966233	0.0872361	1	0.171778	0.999999	0.787632	1							GCC2 and GCC3 domain-containing protein	Probable wrong gene model	5081	15.84	2.76	N/A
TGGT1_207590	0.532367	0.210774	0.483508	0.815672	0.37	-0.321593	-0.0488585	0.283305	0.351311	1	0.845563	0.999999	1	0.935965							protein phosphatase 2C domain-containing protein	PPM12	533	35.18	30.87	PM - peripheral 2
TGGT1_207600	1.93418	2.56943	2.47875	2.36756	1.21	0.635244	0.54457	0.433374	1	0.05923	1	0.229396	1	0.513755							tubulin/FtsZ family, GTPase domain-containing protein	Delta tubulin	664	32.17	96.96	N/A
TGGT1_207610	1.4775	2.16772	1.30575	2.36615	1.01	0.690213	-0.171753	0.888642	1	0.0295331	0.693736	0.999999	1	0.0344716							rhoptry kinase family protein ROP36 (incomplete catalytic triad)	Predicted rhoptry pseudokinase, subfamily ROP36 | This is the ROP2 homologue ROP2L13	624	0.1	0.22	N/A
TGGT1_207620	-0.0625896	0.515819	-0.456241	-2.10937	-1.15	0.578409	-0.393651	-2.04678	1	0.0938138	0.350683	0.999999	0.0120354	1			Negative				pyridine nucleotide-disulfide oxidoreductase domain-containing protein	NA	664	188.21	44.25	mitochondrion - soluble
TGGT1_207630	-5.62703	-5.71492	-6.89588	-7.49128	-3.49	-0.0878903	-1.26886	-1.86425	0.935656	1	0.152364	0.999999	0.00730492	1			Negative			Negative	peptidyl-tRNA hydrolase domain-containing protein	peptide chain release factor 1, putative	497	42.08	20.13	apicoplast
TGGT1_207640	-6.50059	-5.60857	-7.36385	-6.36008	-4.61	0.892019	-0.863258	0.140514	1	0.0533994	0.146642	0.999999	0.846764	1							isoleucyl-tRNA synthetase family protein	NA	1242	97.67	57.93	cytosol
TGGT1_207650	-1.46248	-1.0461	-2.94335	-1.35972	-2.75	0.416381	-1.48087	0.10276	1	0.4772	0.238752	0.999999	0.901793	1							OTU family cysteine protease	NA	219	3.59	8.89	N/A
TGGT1_207665	1.20255	1.42284	0.454305	1.08727	0.65	0.220296	-0.748243	-0.115276	1	0.521847	0.742078	0.999999	0.800867	1							kinesin motor domain-containing protein	Kinesin-2 family protein	825	38.64	6.15	N/A
TGGT1_207680	-7.55507	-7.52604	-7.07795	-7.32947	-4.1	0.0290303	0.477121	0.225599	1	0.883922	1	0.640292	1	0.995933							suppressor of kinetochore protein 1, putative	NA	170	161.84	104.73	N/A
TGGT1_207690	1.18906	0.983516	-0.115723	1.37865	0.25	-0.205543	-1.30478	0.189589	0.712332	1	0.0269983	0.999999	0.924071	1							programmed cell death 5 protein	NA	249	171.11	194.81	N/A
TGGT1_207700	1.20741	1.07858	0.986998	1.0624	-0.76	-0.128829	-0.220408	-0.145002	0.769103	1	0.547066	0.999999	0.48685	1							rhoptry kinase family protein ROP22 (incomplete catalytic triad)	Predicted rhoptry kinase, subfamily ROP39	611	1.49	1.12	N/A
TGGT1_207710	-3.28474	-4.75166	-6.39128	-6.01523	-3.57	-1.46691	-3.10653	-2.73048	0.0106189	1	0.00152838	0.999999	0.000240048	1	Negative	Negative	Negative		Negative	Negative	phosphatidylinositol synthase, putative	NA	258	89.98	375.37	PM - peripheral 2
TGGT1_207720	-6.54861	-7.07599	-6.49073	-7.99611	-4.83	-0.527376	0.0578808	-1.4475	0.296236	1	0.955103	0.999999	0.00158713	1			Negative			Negative	hypothetical protein	NA	1628	23.32	9.54	nucleus - non-chromatin
TGGT1_207730	1.66648	2.33677	1.84742	1.73911	1.46	0.670284	0.180935	0.0726257	1	0.0507929	1	0.920253	0.8076	1							hypothetical protein	NA	1243	0.01	0	N/A
TGGT1_207740	1.55322	1.453	1.26557	2.05064	0.54	-0.10022	-0.287652	0.49742	0.827712	1	0.75543	0.999999	1	0.395244							hypothetical protein	NA	752	0	0	N/A
TGGT1_207750	1.39412	0.790997	-0.985491	0.662065	-0.47	-0.603121	-2.37961	-0.732053	0.0694678	1	0.0035064	0.999999	0.119232	1		Negative			Negative		hypothetical protein	NA	851	30.8	69.54	N/A
TGGT1_207760	-3.57991	-2.93188	-2.54216	-3.53217	-3.41	0.648025	1.03775	0.0477442	1	0.451183	1	0.0282665	1	0.822711							DnaJ C terminal region domain-containing protein	NA	1519	64.68	29.6	mitochondrion - soluble
TGGT1_207770	-6.38933	-6.25757	-6.43035	-6.78987	-5.75	0.131757	-0.0410227	-0.400542	1	0.880092	0.839482	0.999999	0.180807	1							PCI domain-containing protein	NA	511	170.24	95.92	19S proteasome
TGGT1_207780	0.354067	-0.278082	-0.0928624	-0.971707	-1.24	-0.632149	-0.446929	-1.32577	0.192874	1	0.535223	0.999999	0.136033	1							hypothetical protein	NA	205	0	0	N/A
TGGT1_207790	1.79216	1.50965	1.57828	0.569011	0.99	-0.282508	-0.21388	-1.22315	0.5221	1	0.647312	0.999999	0.00628498	1						Negative	enkurin, putative	NA	148	0.41	0	N/A
TGGT1_207800	-5.847	-6.22424	-7.09933	-7.60566	-3.97	-0.377238	-1.25233	-1.75866	0.745541	1	0.0564757	0.999999	0.0015426	1			Negative			Negative	hypothetical protein	NA	421	42.75	99.67	mitochondrion - soluble
TGGT1_207820	-6.39975	-5.86545	-6.98032	-7.14021	-3.61	0.534293	-0.580576	-0.740465	1	0.266335	0.470809	0.999999	0.171258	1							cell-cycle-associated protein kinase MAPK, putative	Protein kinase classification CMGC/MAPK	548	270.1	179.27	N/A
TGGT1_207830	0.908392	0.753953	1.59907	0.972061	1.53	-0.154439	0.690679	0.0636688	0.699023	1	1	0.135938	0.985616	1							MORN repeat-containing protein	Plasma Membrane - Peripheral Localization	366	77.57	81.09	PM - peripheral 2
TGGT1_207840	-4.269	-4.04035	-5.20789	-4.94165	-3.75	0.228651	-0.938884	-0.672641	1	0.554565	0.0855677	0.999999	0.0551899	1							ribosomal protein RPS17	ribosomal protein RPS17	132	1179.69	1214.34	40S ribosome
TGGT1_207865	1.13601	-0.309692	0.364218	0.274061	0.33	-1.4457	-0.771788	-0.861945	0.0338528	1	0.147877	0.999999	0.0141028	1	Negative						GCC2 and GCC3 domain-containing protein	NA	2914	3.34	9.48	N/A
TGGT1_207875	1.31518	0.335857	-0.515176	1.44019	-0.18	-0.979322	-1.83035	0.125015	0.0180325	1	0.0236623	0.999999	0.901674	1							GCC2 and GCC3 domain-containing protein	NA	1262	4.16	13.87	N/A
TGGT1_207880	0.961382	1.34626	0.689447	0.863931	0.01	0.384878	-0.271935	-0.0974513	1	0.331493	0.794804	0.999999	0.772279	1							hypothetical protein	NA	1740	28.6	28.04	N/A
TGGT1_207900	-6.36082	-6.30235	-6.79633	-7.33014	-4.73	0.0584758	-0.435501	-0.969316	1	0.8572	0.525787	0.999999	0.0483038	1							transcription initiation factor TFIIIB	NA	813	41.72	16.65	N/A
TGGT1_207910	-2.99711	-3.04608	-2.17317	-3.468	-2.77	-0.0489691	0.823943	-0.470892	1	0.876963	1	0.232076	0.43597	1							manganese resistance 1 protein, putative	Is expressed in RH tachyzoites.	501	58.85	11.64	N/A
TGGT1_207920	-1.25581	0.371993	0.0552818	-0.375371	-0.43	1.6278	1.31109	0.880435	1	0.000861218	1	0.0125369	1	0.428996	Positive	Positive		Positive			hypothetical protein	NA	726	33.17	11.59	PM - peripheral 2
TGGT1_207930	1.17173	0.77822	-0.553607	0.200868	-0.11	-0.39351	-1.72534	-0.970862	0.320805	1	0.0632877	0.999999	0.0189875	1							phosphatidylethanolamine-binding protein	NA	207	49.05	194.82	outlier
TGGT1_207940	-4.60964	-4.31386	-5.11122	-5.66685	-5.14	0.295774	-0.501587	-1.05721	1	0.661195	0.66217	0.999999	0.0353713	1							ribosomal protein S9, putative	NA	510	39.16	24.66	N/A
TGGT1_207950	1.38984	1.90162	1.10273	2.41523	1.2	0.511773	-0.287113	1.02539	1	0.128048	0.831428	0.999999	1	0.0300586							hypothetical protein	NA	177	254.7	330.81	N/A
TGGT1_207955	1.7152	0.471855	2.81621	1.6228	1.53	-1.24335	1.101	-0.0924053	0.343115	1	1	0.0167873	0.580356	1	Negative						hypothetical protein	NA	150	2.99	3.68	N/A
TGGT1_207960	-6.97405	-6.2989	-6.99303	-7.80157	-3.96	0.67515	-0.0189815	-0.827515	1	0.102478	0.724231	0.999999	0.00912463	1						Negative	hypothetical protein	NA	839	53.83	31.22	PM - peripheral 2
TGGT1_207965	0.64634	1.74333	0.811794	0.981135	0.91	1.09699	0.165454	0.334795	1	0.0272674	1	0.911938	0.998202	1							hypothetical protein	NA	728	0.35	0.9	N/A
TGGT1_207970	-1.27978	0.336507	-0.504919	-2.7407	-0.07	1.61629	0.774861	-1.46092	1	0.213309	1	0.638786	0.0997352	1	Positive		Negative				HEAT repeat-containing protein	NA	1450	1.02	3.84	N/A
TGGT1_207980	-5.42781	-6.11493	-6.46055	-7.10811	-5.95	-0.687124	-1.03274	-1.6803	0.102681	1	0.0379439	0.999999	0.000494933	1			Negative			Negative	PIG-P protein	NA	407	25.91	25.87	N/A
TGGT1_207990	-5.74805	-7.3224	-7.55113	-7.77774	-5.01	-1.57435	-1.80308	-2.02969	0.030436	1	0.00728504	0.999999	0.000343865	1	Negative		Negative		Negative	Negative	ribosomal RNA large subunit methyltransferase J protein	NA	981	37.54	10.6	nucleolus
TGGT1_208010	-5.06112	-6.84181	-6.98817	-7.02485	-3.84	-1.78069	-1.92705	-1.96372	0.0134234	1	0.00452749	0.999999	0.000731427	1	Negative	Negative	Negative		Negative	Negative	hypothetical protein	Qc SNARE	472	40.78	35.06	ER
TGGT1_208020	-0.663908	-0.271756	-0.230352	0.862758	-0.09	0.392152	0.433556	1.52667	1	0.330379	1	0.413251	1	0.00327217			Positive			Positive	AP2 domain transcription factor AP2Ib-1	AP2 domain transcription factor Ib-1(AP2Ib-1)	2311	0.96	1.06	N/A
TGGT1_208030	1.91374	1.6049	0.798914	1.58891	0.83	-0.308833	-1.11482	-0.324821	0.52096	1	0.0463791	0.999999	0.306379	1							microneme protein MIC4	MIC4 recognizes terminal galactose, and interacts with N-glycans of TLR2 and TLR | MIC4	580	1134.14	537.09	micronemes
TGGT1_208040	-6.16566	-4.77315	-4.91138	-6.25953	-3.47	1.39251	1.25427	-0.0938772	1	0.00573315	1	0.170884	0.578009	1	Positive	Positive		Positive			aldo-keto reductase	enzyme annotation	1425	23.76	12.37	N/A
TGGT1_208050	-1.74126	-1.18312	-2.52049	-1.27364	-2.31	0.558141	-0.779231	0.467619	1	0.420761	0.531038	0.999999	1	0.840801							ABC transporter, putative	NA	3585	13.26	5.16	N/A
TGGT1_208070	-6.08805	-6.96883	-6.59442	-7.72665	-4.77	-0.880778	-0.50637	-1.6386	0.0524959	1	0.278185	0.999999	0.000444521	1			Negative			Negative	inositol polyphosphate kinase	Dense Granule Localization	2851	18.4	6.65	dense granules
TGGT1_208080	-0.581531	-0.465489	-1.25574	-0.119718	-0.07	0.116042	-0.674214	0.461813	1	0.757004	0.328931	0.999999	1	0.452631							hypothetical protein	NA	124	0	0	N/A
TGGT1_208090	-5.46376	-4.32589	-5.79499	-5.70388	-3.03	1.13786	-0.331229	-0.24012	1	0.0152504	0.621213	0.999999	0.438542	1	Positive						5-formyltetrahydrofolate cyclo-ligase	NA	473	15	4.52	N/A
TGGT1_208200	-3.81853	-3.79473	-4.71184	-3.17068	-4.65	0.0238031	-0.893303	0.64785	1	0.944831	0.27155	0.999999	1	0.786564							PHD-finger domain-containing protein	NA	497	43.26	30.25	nucleus - chromatin
TGGT1_208300	-2.30013	-2.12739	-3.23773	-3.73751	-1.88	0.172741	-0.9376	-1.43738	1	0.427319	0.191973	0.999999	0.00469445	1			Negative			Negative	hypothetical protein	NA	105	126	183.45	mitochondrion - soluble
TGGT1_208310	1.22697	1.57744	0.823181	0.84289	0.91	0.350463	-0.403793	-0.384084	1	0.4792	0.243678	0.999999	0.152502	1							hypothetical protein	NA	589	44.27	44.99	N/A
TGGT1_208320	1.1322	1.63988	1.24	0.21977	-0.27	0.507681	0.107797	-0.91243	1	0.249343	0.971443	0.999999	0.044819	1							polynucleotide kinase 3 phosphatase	NA	703	42.04	64.73	nucleus - chromatin
TGGT1_208330	1.74645	1.84046	2.16407	0.959827	1.54	0.0940183	0.417625	-0.786619	1	0.793407	1	0.418578	0.0990693	1							hypothetical protein	NA	264	0.06	0	N/A
TGGT1_208340	-0.297112	-0.834222	-1.11147	0.368962	-0.81	-0.53711	-0.814362	0.666074	0.43025	1	0.392251	0.999999	1	0.189429							hypothetical protein	Apical Dot Localization	1285	128.69	121.62	apical 2
TGGT1_208350	1.31746	1.29987	0.376866	1.103	0.93	-0.01759	-0.940599	-0.214464	0.981107	1	0.103098	0.999999	0.436298	1							hypothetical protein	NA	369	55.49	74.71	nucleolus
TGGT1_208360	0.39813	-0.560469	-0.172449	0.142416	1.35	-0.958599	-0.570578	-0.255714	0.195328	1	0.923076	0.999999	0.456977	1							hypothetical protein	NA	985	15.31	14.99	ER
TGGT1_208370	1.49696	1.81724	2.13246	1.75796	1.79	0.320273	0.635494	0.260994	1	0.404469	1	0.220406	1	0.951944							myosin heavy chain, putative	NA	1124	112.52	304.22	IMC
TGGT1_208380	1.48245	1.95484	1.87971	0.509818	1.11	0.472392	0.397257	-0.972634	1	0.218492	1	0.539627	0.643795	1							hypothetical protein	NA	366	19.33	24.59	N/A
TGGT1_208390	-1.46888	-1.68045	-2.07412	-1.45079	0.09	-0.211566	-0.605241	0.0180867	0.607303	1	0.25286	0.999999	0.742891	1							hypothetical protein	Capping protein alpha	424	27.74	24.2	cytosol
TGGT1_208400A	-0.747588	-0.723688	-1.81529	-0.0875725	-0.38	0.0239003	-1.06771	0.660016	0.927581	1	0.289278	0.999999	1	0.747999							hypothetical protein	NA	2067	34.39	16.41	nucleus - chromatin
TGGT1_208400B	-2.426	-1.06037	-2.32514	-2.59244	-1.52	1.36563	0.100864	-0.166436	1	0.0289169	1	0.701434	0.667025	1	Positive						hypothetical protein	NA	2067	34.39	16.41	nucleus - chromatin
TGGT1_208410	-0.0324148	0.0743079	-1.13114	-0.915225	-0.88	0.106723	-1.09872	-0.88281	1	0.835103	0.225429	0.999999	0.0207669	1							hypothetical protein	NA	1004	23.59	17.86	N/A
TGGT1_208420	-6.40301	-6.66861	-7.36196	-7.44054	-2.31	-0.265606	-0.958956	-1.03754	0.624266	1	0.247229	0.999999	0.0968125	1							Sodium:neurotransmitter symporter family protein	NA	1030	83.15	50.97	Golgi
TGGT1_208430	2.06714	1.78271	2.01189	1.83777	1.42	-0.284431	-0.0552518	-0.229377	0.420727	1	0.768715	0.999999	0.28752	1							serine proteinase inhibitor PI-2, putative	NA	252	20.75	76.35	dense granules
TGGT1_208440	-3.90742	-3.55651	-5.78885	-6.37588	-3.54	0.350906	-1.88143	-2.46847	1	0.660083	0.0375291	0.999999	0.000881477	1		Negative	Negative			Negative	hypothetical protein	Identified as ATP synthase associated protein	205	230.55	358.85	mitochondrion - membranes
TGGT1_208450	2.04143	2.31696	0.722568	1.96852	2.04	0.275525	-1.31887	-0.0729115	1	0.407247	0.0433735	0.999999	0.556999	1							protease inhibitor PI2	TgPI-1 | TgPI-1 = TgPI1	318	564.12	1090.25	dense granules
TGGT1_208490	-4.75085	-2.5878	-5.68902	-5.48596	-2.39	2.16306	-0.938163	-0.735106	1	0.00035085	0.406848	0.999999	0.0506117	1	Positive			Positive			hypothetical protein	NA	1064	31.53	24.42	outlier
TGGT1_208500	1.36323	0.881691	0.525447	0.449343	0.84	-0.481535	-0.837779	-0.913882	0.150481	1	0.418215	0.999999	0.0255441	1							protein phosphatase 2C domain-containing protein	PPM4	703	50.5	26.72	cytosol
TGGT1_208510	0.577046	-0.164337	-1.58478	-0.26046	-0.44	-0.741383	-2.16183	-0.837505	0.0504705	1	0.0383479	0.999999	0.0336008	1		Negative					hypothetical protein	NA	1060	17.08	8.28	N/A
TGGT1_208530	-2.73531	-4.43606	-5.28288	-6.18471	1.25	-1.70075	-2.54757	-3.4494	0.0439708	1	0.00168286	0.999999	0.000163899	1	Negative	Negative	Negative		Negative	Negative	nicotinate phosphoribosyltransferase	NA	589	158.13	60.8	nucleus - non-chromatin
TGGT1_208540	-6.17712	-6.84119	-7.73774	-6.58064	-4.06	-0.664068	-1.56062	-0.40352	0.178684	1	0.0119821	0.999999	0.326296	1							DEAD/DEAH box helicase domain-containing protein	NA	1043	23.2	15.61	nucleolus
TGGT1_208550	2.20535	2.12476	0.942292	1.65069	1.43	-0.0805891	-1.26306	-0.55466	0.911877	1	0.0319033	0.999999	0.193278	1							hypothetical protein	NA	279	97.21	42.85	PM - peripheral 2
TGGT1_208560	-4.94463	-7.15071	-5.45139	-7.07887	-3.49	-2.20608	-0.506761	-2.13424	0.00193684	1	0.40315	0.999999	0.00391929	1	Negative		Negative	Negative		Negative	carrier superfamily protein	NA	670	169.16	94.49	apicoplast
TGGT1_208570	1.47101	1.99317	1.86407	1.78135	1.5	0.522164	0.393056	0.310344	1	0.134552	1	0.482118	1	0.808135							ubiquitin conjugating enzyme E2, putative	NA	774	146.07	259.04	N/A
TGGT1_208580	-5.99005	-6.3229	-7.21636	-6.52004	-5.23	-0.332853	-1.22631	-0.529993	1	0.962098	0.375155	0.999999	0.576793	1							DNA ligase 1, putative	DNA ligase 1 precursor, putative	1331	63.85	41.94	N/A
TGGT1_208590	-4.99752	-5.93131	-7.4846	-7.34208	-4.78	-0.933784	-2.48708	-2.34455	0.0862622	1	0.00255957	0.999999	0.000354384	1		Negative	Negative		Negative	Negative	vacuolar ATP synthase subunit 54kD, putative	NA	475	115.4	86.01	PM - peripheral 2
TGGT1_208710	0.683794	1.10053	1.16816	-0.258998	0.91	0.416739	0.484367	-0.942792	1	0.333889	1	0.432308	0.151036	1							DNA/RNA non-specific endonuclease	NA	991	22.04	21.04	mitochondrion - membranes
TGGT1_208718	-2.50982	-2.76429	-3.42305	-3.58454	-2.32	-0.254469	-0.913233	-1.07472	1	0.964464	0.213338	0.999999	0.0676745	1							protein tyrosine phosphatase type IVA A, putative	NA	404	142.62	73.8	N/A
TGGT1_208722	-2.12395	-1.04886	-1.67402	-0.307805	-1.12	1.07508	0.449927	1.81614	1	0.0194707	1	0.532934	1	0.00355986			Positive			Positive	hypothetical protein	NA	91	137.75	65.34	N/A
TGGT1_208730	1.77625	1.83873	2.04469	2.0924	1.09	0.0624799	0.268441	0.316155	1	0.868476	1	0.730547	1	0.760537							microneme protein, putative	MCP4 is part of the cyst wall	999	335.81	865.55	PM - peripheral 2
TGGT1_208740	2.1543	2.12471	2.77653	1.89851	2.46	-0.0295962	0.622228	-0.255787	0.952953	1	1	0.14177	0.32854	1							microneme protein, putative	MCP3	608	1050.09	2232.71	dense granules
TGGT1_208750	-0.808978	0.160932	-0.169469	-0.41107	-1.33	0.96991	0.639509	0.397908	1	0.446922	1	0.797136	0.94033	1							RWD domain-containing protein	NA	240	95.66	95.16	cytosol
TGGT1_208760	1.20245	1.88927	2.04298	1.67734	1.69	0.686826	0.840534	0.474891	1	0.0533105	1	0.0636498	1	0.496273							hypothetical protein	NA	639	0.54	0.64	N/A
TGGT1_208770	1.98149	1.46937	1.32719	1.93899	1.64	-0.512126	-0.654302	-0.042501	0.369717	1	0.134104	0.999999	0.647073	1							hypothetical protein	NA	160	0	1.11	N/A
TGGT1_208780	-5.29003	-6.29953	-5.86993	-6.18771	-4.09	-1.0095	-0.579901	-0.897675	0.0573345	1	0.28734	0.999999	0.0201127	1							ubiquitin-conjugating enzyme subfamily protein	NA	218	73.51	60.59	cytosol
TGGT1_208790	0.828945	1.17367	0.988481	0.111121	0.59	0.344726	0.159536	-0.717824	1	0.407247	1	0.842028	0.706584	1							MC family transporter, putative	NA	310	214.64	158.86	mitochondrion - membranes
TGGT1_208800	-4.07894	-4.84082	-4.90735	-4.95785	-2.71	-0.761885	-0.82841	-0.878909	0.563965	1	0.581198	0.999999	0.422258	1							mediator complex subunit MED18	NA	302	107.31	138.07	nucleolus
TGGT1_208810	0.874024	0.0738966	-0.367065	-0.260715	-1.5	-0.800127	-1.24109	-1.13474	0.0708409	1	0.484803	0.999999	0.0377843	1							hypothetical protein	NA	716	0.61	1.79	N/A
TGGT1_208820	-5.17901	-4.06401	-5.04069	-6.27361	-5.59	1.115	0.138326	-1.09459	1	0.203459	1	0.768484	0.475554	1							1-deoxy-D-xylulose-5-phosphate synthase	NA	1424	24.94	8.03	apicoplast
TGGT1_208830	1.93382	2.08259	1.29423	1.91068	2.28	0.148776	-0.639585	-0.023138	1	0.684643	0.132662	0.999999	0.687015	1							hypothetical protein	GAR16 | Contains TEXEL motif processed by ASP5 | GRA16	505	187.16	44.84	dense granules
TGGT1_208842	-1.52126	0.289019	-2.54956	0.339204	-0.78	1.81027	-1.02831	1.86046	1	0.00382661	0.73536	0.999999	1	0.0753808	Positive		Positive	Positive			DEAD/DEAH box helicase domain-containing protein	Non-essential, Apicoplast	1844	91.6	41.4	apicoplast
TGGT1_208850	2.41846	1.62552	1.1411	1.45946	2.25	-0.792936	-1.27736	-0.958993	0.0568378	1	0.0539615	0.999999	0.0283737	1							SAG-related sequence SRS11	SRS11 is also known as SAG2B	190	15.89	4.59	PM - peripheral 1
TGGT1_208910	-2.7685	-2.66101	-3.02031	-4.0365	-1.19	0.107488	-0.251811	-1.268	1	0.797257	0.860131	0.999999	0.0123582	1							hypothetical protein	NA	3446	17.92	11.88	N/A
TGGT1_208970	0.935991	1.69327	0.57542	1.07338	1.96	0.757274	-0.360571	0.13739	1	0.209495	0.52182	0.999999	0.862332	1							RNA recognition motif-containing protein	NA	283	58.63	68.12	nucleus - non-chromatin
TGGT1_208980	1.00382	0.888568	0.817526	0.573184	0.23	-0.115248	-0.186291	-0.430632	0.762671	1	0.53075	0.999999	0.114293	1							hypothetical protein	NA	268	27.7	17.93	N/A
TGGT1_208990	-6.25655	-6.53166	-7.13052	-5.90701	-4.33	-0.275102	-0.87397	0.349546	0.541113	1	0.11679	0.999999	0.889597	1							hypothetical protein	NA	426	26.08	16.88	N/A
TGGT1_209000	-6.00299	-5.49817	-6.31784	-7.22704	-4.49	0.50482	-0.314847	-1.22406	1	0.287082	0.328262	0.999999	0.00185876	1						Negative	HECT-domain (ubiquitin-transferase) domain-containing protein	NA	12299	4.43	2.51	N/A
TGGT1_209010	-4.99383	-5.28163	-5.70836	-6.19682	-4.22	-0.287801	-0.714528	-1.20299	0.650182	1	0.252522	0.999999	0.176819	1							elongation factor TS protein	NA	495	35.86	10.98	mitochondrion - soluble
TGGT1_209020	1.08445	0.353917	-0.10611	0.371795	0.12	-0.730532	-1.19056	-0.712654	0.0399969	1	0.188909	0.999999	0.105515	1							hypothetical protein	NA	934	11.23	9.69	mitochondrion - membranes
TGGT1_209030	-7.50445	-7.63453	-8.11726	-8.50495	-4.5	-0.130079	-0.612808	-1.0005	1	0.858577	0.464261	0.999999	0.0507106	1							actin ACT1	isodesmic polymerztaion | ACT1 and invasion	376	1429.93	962.62	cytosol
TGGT1_209040	1.40345	2.17546	2.29639	1.36695	1.04	0.772008	0.892936	-0.0365027	1	0.0436084	1	0.0610677	0.816966	1							hypothetical protein	NA	496	0.83	1.38	N/A
TGGT1_209045	1.55919	1.92806	1.98285	2.32808	1.21	0.368875	0.423658	0.768887	1	0.35935	1	0.539532	1	0.116462							hypothetical protein	NA	119	3.57	19.93	N/A
TGGT1_209050	-0.445304	-0.0100182	0.856628	-0.112893	-0.62	0.435286	1.30193	0.332411	1	0.198259	1	0.00527711	1	0.71985		Positive			Positive		Tyrosine kinase-like (TKL) protein	NA	984	42.78	21.18	N/A
TGGT1_209060	-5.01457	-3.76569	-3.7947	-3.49508	-1.7	1.24888	1.21987	1.5195	1	0.0161506	1	0.038496	1	0.0211257	Positive		Positive				thrombospondin type 1 domain-containing protein	NA	876	53.72	13.87	endomembrane vesicles
TGGT1_209070	-0.958382	-0.975455	-1.36602	-0.849894	-2.84	-0.0170731	-0.407635	0.108487	1	0.714793	0.860796	0.999999	0.902608	1							hypothetical protein	NA	387	69.42	65.3	N/A
TGGT1_209080	-4.86773	-5.87728	-5.93534	-7.21726	-3.2	-1.00955	-1.06762	-2.34953	0.0464793	1	0.461339	0.999999	0.00140437	1			Negative			Negative	transport protein particle (trapp) component, bet3 protein	NA	221	69.86	42.59	nucleolus
TGGT1_209090	-5.72082	-5.48308	-6.1731	-7.06331	-5.27	0.237738	-0.452279	-1.34249	1	0.782454	0.575959	0.999999	0.0182636	1							proteasome maturation factor ump1 protein	NA	168	565.35	33.33	N/A
TGGT1_209095	1.47612	0.615871	-1.18885	1.33055	0.08	-0.860251	-2.66497	-0.145577	0.0677124	1	0.0260631	0.999999	0.658985	1		Negative					hypothetical protein	NA	166	272.83	170.71	N/A
TGGT1_209100	-6.3825	-5.6784	-7.91361	-8.11124	-3.3	0.704096	-1.53111	-1.72874	1	0.491495	0.261244	0.999999	0.0773787	1			Negative				PUB domain-containing protein	NA	631	125.08	85.2	nucleus - chromatin
TGGT1_209108	-4.5912	-3.50698	-3.37287	-5.82423	-2.54	1.08422	1.21833	-1.23303	1	0.098206	1	0.109159	0.142707	1							hypothetical protein	NA	400	37.63	19.22	nucleus - non-chromatin
TGGT1_209120	-0.107219	0.239555	0.192848	-0.127795	-0.06	0.346775	0.300068	-0.0205757	1	0.323288	1	0.755298	0.66481	1							hypothetical protein	NA	179	155.63	33.19	N/A
TGGT1_209130	-1.59598	-1.58691	-1.414	-0.958736	-1.89	0.00906931	0.181981	0.637246	1	0.828458	1	0.440788	1	0.368484							regulator of chromosome condensation (RCC1) repeat-containing protein	NA	998	43	5.19	N/A
TGGT1_209140	-5.77717	-5.49656	-6.98943	-6.58614	-4.03	0.280611	-1.21226	-0.808963	1	0.390794	0.098796	0.999999	0.227639	1							anti-silencing protein, ASF1 family protein	NA	269	89.38	22.99	cytosol
TGGT1_209150	0.863873	0.736321	-0.786527	1.09354	-0.19	-0.127552	-1.6504	0.229669	0.660616	1	0.2309	0.999999	0.843915	1							non-proton pumping type-II NADH dehydrogenase I	NA	618	89.15	27.06	mitochondrion - membranes
TGGT1_209160	-6.77712	-6.49717	-7.07873	-7.03315	-4.96	0.279949	-0.301604	-0.256028	1	0.381631	0.362028	0.999999	0.425207	1							myristoyl CoA:protein N-myristoyltransferase	Related reference | TgNMT	463	135.33	41.37	nucleus - non-chromatin
TGGT1_209170	0.929478	0.296918	1.31914	0.865174	0.82	-0.632559	0.389659	-0.0643041	0.439868	1	1	0.637178	0.661377	1							hypothetical protein	NA	416	130.8	151.07	rhoptries 1
TGGT1_209180	0.863978	1.58509	1.6241	2.13263	0.65	0.721114	0.760125	1.26865	1	0.0835482	1	0.118478	1	0.0164371			Positive				PAN domain-containing protein	NA	438	0.62	38.45	N/A
TGGT1_209190	-0.508898	-1.11396	-2.18639	0.245593	0.82	-0.605059	-1.67749	0.754491	0.957733	1	0.686408	0.999999	1	0.513809							ABC transporter transmembrane region domain-containing protein	NA	798	48.53	41.32	mitochondrion - soluble
TGGT1_209200	-1.44065	-1.09561	-1.24601	-0.319678	-1.55	0.345048	0.194641	1.12098	1	0.791195	1	0.5482	1	0.238364							hypothetical protein	NA	753	102.41	52.4	N/A
TGGT1_209210	-2.4154	-3.44119	-3.21331	-2.85361	-3.36	-1.02579	-0.79791	-0.438212	0.0988939	1	0.296249	0.999999	0.510064	1							hypothetical protein	NA	1484	28.86	9.18	nucleus - non-chromatin
TGGT1_209240	-0.283223	0.609327	-1.26477	-0.188324	0.01	0.89255	-0.981544	0.0948992	1	0.0205535	1	0.81949	0.846469	1							RNA methyltransferase	NA	475	39.24	18.84	19S proteasome
TGGT1_209250	-0.171304	-0.291478	-0.791188	-1.47824	-0.51	-0.120174	-0.619884	-1.30693	0.891568	1	0.617054	0.999999	0.391897	1							hypothetical protein	NA	1018	259.78	63.92	nucleolus
TGGT1_209260	-7.32011	-6.66222	-6.47385	-7.94133	-3.07	0.657894	0.846256	-0.621217	1	0.158092	1	0.12372	0.123378	1							cytochrome c oxidase subunit, putative	NA	310	546.4	447.73	mitochondrion - membranes
TGGT1_209270	-7.00856	-5.91604	-6.79638	-7.52478	-4.5	1.09252	0.212185	-0.516219	1	0.11336	1	0.933566	0.209818	1							hypothetical protein	NA	1806	10.57	10.61	N/A
TGGT1_209280	0.0200204	0.0259648	-0.143256	-1.05321	-0.2	0.00594447	-0.163277	-1.07323	0.930069	1	0.763955	0.999999	0.0786761	1							hypothetical protein	NA	1600	21.89	11.85	nucleus - non-chromatin
TGGT1_209290	-4.25393	-3.25185	-6.45345	-5.14142	-4.07	1.00208	-2.19952	-0.887484	1	0.309605	0.0280807	0.999999	0.264196	1		Negative					ribosomal protein RPS28	ribosomal protein RPS28	118	662.69	760.31	cytosol
TGGT1_209300	-0.134994	-0.478127	-0.211734	0.456907	-0.67	-0.343133	-0.0767395	0.591901	1	0.766223	0.741926	0.999999	1	0.296029							WD domain, G-beta repeat-containing protein	NA	631	3.78	10.55	N/A
TGGT1_209410	1.06363	1.22292	1.28908	1.16319	0.83	0.159294	0.225451	0.0995683	1	0.68901	1	0.858742	0.853851	1							hypothetical protein	NA	71	0.6	0.71	N/A
TGGT1_209420	-3.01292	-3.21784	-2.27272	-3.04651	-2.96	-0.204918	0.7402	-0.0335888	0.830966	1	1	0.315371	0.819368	1							hypothetical protein	NA	250	164.23	95.61	19S proteasome
TGGT1_209430	-5.55596	-4.22866	-6.78562	-6.37757	-4.73	1.32729	-1.22966	-0.821616	1	0.0073831	0.0303455	0.999999	0.114811	1	Positive			Positive			40S ribosomal protein S4, putative	NA	183	66.02	53.91	nucleolus
TGGT1_209440	0.162998	-1.25482	-0.218508	-1.4107	-0.99	-1.41782	-0.381506	-1.5737	0.0347444	1	0.57325	0.999999	0.0951487	1	Negative		Negative				hypothetical protein	NA	3633	23.35	9.17	nucleolus
TGGT1_209450	-4.61783	-5.81396	-5.20941	-5.88787	-1.31	-1.19612	-0.591576	-1.27003	0.0994898	1	0.389052	0.999999	0.0213658	1	Negative						TLD protein	NA	882	37.56	19.68	PM - peripheral 2
TGGT1_209460	-2.37176	-1.96405	-3.73876	-2.53136	-1.57	0.407709	-1.367	-0.159599	1	0.545399	0.0824322	0.999999	0.540163	1							hypothetical protein	NA	725	28.65	32.27	N/A
TGGT1_209470	0.947356	0.936187	1.01345	0.99436	0.86	-0.0111686	0.0660978	0.0470041	0.999224	1	1	0.940149	0.931572	1							hypothetical protein	NA	520	1.01	2.62	N/A
TGGT1_209480	1.58306	1.23273	0.132361	1.80124	1.81	-0.350323	-1.4507	0.218184	0.438446	1	0.496626	0.999999	1	0.96259							hypothetical protein	NA	437	0.23	2.19	N/A
TGGT1_209485	1.20546	1.09127	1.39722	1.57103	1.02	-0.114189	0.19176	0.365572	0.810819	1	1	0.788755	1	0.66177							hypothetical protein	NA	529	1.24	7.49	N/A
TGGT1_209490	0.969226	1.07976	1.686	0.00993998	0.49	0.110536	0.716771	-0.959286	0.927581	1	1	0.413922	0.225575	1							hypothetical protein	NA	505	62.05	155.52	N/A
TGGT1_209500	0.0708487	0.701765	-0.349556	0.615334	0.12	0.630916	-0.420405	0.544485	1	0.368324	0.928593	0.999999	1	0.767679							hypothetical protein	NA	3082	26.15	25.94	nucleus - chromatin
TGGT1_209510	1.25151	0.307483	1.12073	0.546195	0.86	-0.944024	-0.130775	-0.705312	0.0125239	1	0.709237	0.999999	0.053106	1							hypothetical protein	NA	742	0.17	0.37	N/A
TGGT1_209515	1.13277	-0.522896	-0.537129	1.17743	-0.04	-1.65566	-1.6699	0.0446643	0.0114222	1	0.0184562	0.999999	0.79455	1	Negative						hypothetical protein	NA	189	0.09	0	N/A
TGGT1_209520	-0.53635	-1.33208	-0.398031	-1.67054	-1.62	-0.795731	0.138319	-1.13419	0.18294	1	1	0.839719	0.0696464	1							WD domain, G-beta repeat-containing protein	NA	2340	14.96	5.67	N/A
TGGT1_209530	-0.639021	-1.54788	-2.28108	-1.5277	-1.47	-0.90886	-1.64205	-0.888681	0.0212463	1	0.288366	0.999999	0.109747	1							hypothetical protein	NA	437	31.82	22.03	N/A
TGGT1_209540	-5.42096	-4.92144	-5.72863	-6.55042	-4.06	0.499519	-0.307677	-1.12946	1	0.606806	0.728255	0.999999	0.0897257	1							hypothetical protein	NA	1534	6.96	10.79	N/A
TGGT1_209550	-5.42498	-6.06793	-7.21444	-7.73776	-3.74	-0.642952	-1.78946	-2.31277	0.178877	1	0.00923017	0.999999	0.000231248	1			Negative		Negative	Negative	hypothetical protein	NA	1306	12.66	8.39	N/A
TGGT1_209560	1.75983	1.28076	1.57001	2.32035	0.13	-0.479071	-0.18982	0.560521	0.180168	1	0.689653	0.999999	1	0.312107							hypothetical protein	NA	479	0	0	N/A
TGGT1_209570	1.68504	1.01267	1.17012	1.53741	1.26	-0.67237	-0.51492	-0.147623	0.316339	1	0.450572	0.999999	0.507928	1							suppressor of mitotic defects protein	NA	361	51.36	96.85	N/A
TGGT1_209580	-1.94036	-1.50832	-2.55192	-2.33329	-2.85	0.432034	-0.611558	-0.392931	1	0.305773	0.183903	0.999999	0.438185	1							RNA methylase family UPF0020 protein	NA	784	41.15	34.14	mitochondrion - soluble
TGGT1_209583	1.4459	1.08473	1.79158	1.03594	0.94	-0.361165	0.345686	-0.409961	0.390882	1	1	0.56445	0.468523	1							hypothetical protein	NA	139	0.36	6.31	N/A
TGGT1_209585	0.839515	1.46526	0.662836	-0.598594	0.84	0.625744	-0.176678	-1.43811	1	0.104224	0.661403	0.999999	0.0491898	1			Negative				hypothetical protein	Contain a NOS like sequence	332	0.12	1.16	N/A
TGGT1_209590	0.730968	0.763315	1.37969	0.698419	1.61	0.0323476	0.648723	-0.0325484	1	0.919882	1	0.241993	0.855385	1							hypothetical protein	NA	258	0.27	0	N/A
TGGT1_209600	1.57803	1.94653	2.75929	2.1534	1.9	0.3685	1.18126	0.575372	1	0.364084	1	0.0199667	1	0.339269							hypothetical protein	NA	451	568.8	523.17	cytosol
TGGT1_209610	0.928545	0.894759	-1.19754	0.105268	0.55	-0.0337862	-2.12609	-0.823277	1	0.963891	0.0579405	0.999999	0.199871	1		Negative					oocyst wall protein OWP2	NA	462	2.53	18.87	N/A
TGGT1_209620	0.85906	1.07608	1.32912	1.16953	-0.1	0.217017	0.470059	0.31047	1	0.587958	1	0.397722	1	0.789664							eukaryotic aspartyl protease superfamily protein	TgASP4	393	0.21	1.86	N/A
TGGT1_209630	0.403192	-0.291863	-0.675537	1.17275	-0.04	-0.695054	-1.07873	0.769554	0.420896	1	0.344273	0.999999	1	0.0662144							hypothetical protein	NA	456	15.06	9.86	N/A
TGGT1_209640	-6.44874	-6.35557	-6.0506	-6.95886	-3.05	0.0931662	0.398136	-0.510121	1	0.92538	1	0.624442	0.499507	1							hypothetical protein	NA	432	8.61	14.21	N/A
TGGT1_209650A	0.0380372	0.29062	-0.472354	-1.72354	-0.3	0.252582	-0.510391	-1.76158	1	0.607458	0.4765	0.999999	0.0642767	1			Negative				RNA-directed DNA polymerase	NA	4639	9.27	4.11	N/A
TGGT1_209650B	-0.780698	-0.390989	-1.45684	-1.98623	-2.76	0.389709	-0.676142	-1.20554	1	0.337913	1	0.890817	0.0711724	1							RNA-directed DNA polymerase	NA	4639	9.27	4.11	N/A
TGGT1_209670	2.10406	0.923058	1.71434	2.07986	1.45	-1.181	-0.389718	-0.0242045	0.0863023	1	0.296341	0.999999	0.643795	1	Negative						hypothetical protein	NA	238	10.43	2.9	N/A
TGGT1_209680	-0.199017	-0.53597	-1.42356	-0.840147	-1.02	-0.336953	-1.22454	-0.64113	0.629183	1	0.107834	0.999999	0.0554767	1							hypothetical protein	NA	595	29.43	36.01	mitochondrion - membranes
TGGT1_209690	0.131291	-0.568189	-1.7865	-0.149972	-1.3	-0.699479	-1.91779	-0.281263	0.260415	1	0.060224	0.999999	0.538168	1		Negative					small nuclear ribonucleoprotein	NA	233	73.42	103.27	nucleus - non-chromatin
TGGT1_209700	0.667588	0.826065	-0.0921463	0.938492	0.24	0.158477	-0.759734	0.270904	1	0.647257	0.793872	0.999999	1	0.709961							hypothetical protein	NA	229	128.78	162.2	ER
TGGT1_209705	1.47849	1.56971	-0.267111	1.23213	1.41	0.0912206	-1.7456	-0.246365	1	0.828251	0.182581	0.999999	0.395063	1							hypothetical protein	NA	268	0	0	N/A
TGGT1_209710	-4.79572	-5.45597	-5.42046	-6.27389	-3.31	-0.660247	-0.624736	-1.47817	0.692783	1	0.605958	0.999999	0.0580562	1			Negative				ribosomal protein RPL28	TgL28	272	72.13	86.31	N/A
TGGT1_209720	-1.60167	-2.29255	-3.84712	-2.81801	-1.64	-0.690885	-2.24546	-1.21634	0.049714	1	0.00279368	0.999999	0.00191373	1		Negative			Negative	Negative	hypothetical protein	Mitochondria Localization	218	320.34	413.52	mitochondrion - membranes
TGGT1_209730	-4.0326	-3.72154	-5.68456	-5.12344	-4.83	0.311064	-1.65197	-1.09084	1	0.893177	0.0860884	0.999999	0.123926	1							hypothetical protein	NA	1465	29.74	31.03	N/A
TGGT1_209740	0.109668	-1.54626	-0.0152225	-1.5904	-0.33	-1.65593	-0.124891	-1.70007	0.0351654	1	0.705787	0.999999	0.0491898	1	Negative		Negative				hypothetical protein	NA	223	18.53	24.63	N/A
TGGT1_209755A	0.601864	0.813989	0.650744	0.0885271	0.59	0.212125	0.0488796	-0.513337	1	0.547151	0.924167	0.999999	0.166089	1							hypothetical protein	MAG2 | Multiple Tandem Repeats | Localization in bradyzoite stage | 009750-009760 likely one gene | one orf with 009760	1275	247.5	1621.28	N/A
TGGT1_209755B	1.50742	1.4349	1.80089	0.976395	1.12	-0.0725171	0.29347	-0.531021	1	0.932189	1	0.662841	0.315284	1							hypothetical protein	MAG2 | Multiple Tandem Repeats | Localization in bradyzoite stage | 009750-009760 likely one gene | one orf with 009760	1275	247.5	1621.28	N/A
TGGT1_209770	-6.59817	-5.81933	-6.30119	-7.4779	-4.09	0.77884	0.296983	-0.879727	1	0.346397	1	0.833488	0.169571	1							helicase, putative	NA	1382	11.45	2.3	N/A
TGGT1_209790	-0.730666	-1.40378	-2.72467	-0.451102	-1.82	-0.673118	-1.994	0.279564	0.957963	1	0.257457	0.999999	0.997084	1		Negative					radical SAM domain-containing protein	NA	619	22.83	6.39	mitochondrion - soluble
TGGT1_209800	-1.10953	-0.544524	-3.8144	-2.00713	1.1	0.565009	-2.70487	-0.897598	1	0.31753	0.00146138	0.999999	0.503612	1		Negative			Negative		formate/nitrite transporter protein	NA	412	74.92	39.44	PM - integral
TGGT1_209810	0.893075	0.460818	2.02361	-0.205942	0.28	-0.432257	1.13054	-1.09902	0.259213	1	1	0.0428349	0.179787	1							hypothetical protein	NA	337	1.93	1.22	N/A
TGGT1_209820	-2.99677	-3.30833	-3.26116	-4.57719	-2.12	-0.311562	-0.26439	-1.58043	0.770816	1	0.691288	0.999999	0.0437946	1			Negative				syntaxin protein	Corrected gene model	648	33.7	16.59	PM - integral
TGGT1_209830	0.821854	1.06759	-0.608364	-0.427329	-0.61	0.24574	-1.43022	-1.24918	1	0.513441	0.0259778	0.999999	0.105067	1							myosin heavy chain, putative	NA	654	15.38	2.1	N/A
TGGT1_209850	0.410375	1.05679	0.233604	0.473789	1.18	0.646416	-0.176771	0.0634137	1	0.16931	0.72379	0.999999	0.819368	1							RNA recognition motif-containing protein	NA	1389	58.19	60.21	cytosol
TGGT1_209860	-2.25555	-2.82751	-2.26628	-3.04657	-3.42	-0.571967	-0.0107339	-0.791025	0.263067	1	0.916552	0.999999	0.223798	1							SRP40, C-terminal domain-containing protein	NA	424	43.08	40.08	N/A
TGGT1_209870	-1.48982	-2.18369	-3.39232	-4.19471	-1.1	-0.693876	-1.9025	-2.70489	0.208636	1	0.0103291	0.999999	0.000163899	1		Negative	Negative			Negative	HAD hydrolase, family IIA protein	NA	855	23.75	22.67	cytosol
TGGT1_209880	-5.77604	-6.13879	-5.85158	-6.12767	-5.26	-0.362755	-0.0755462	-0.351636	0.787537	1	0.959746	0.999999	0.522478	1							glutamic acid-rcih protein, putative	NA	4971	19.99	9.28	nucleus - chromatin
TGGT1_209890	-5.78113	-6.5688	-6.86195	-6.82175	-4.84	-0.787665	-1.08082	-1.04062	0.259956	1	0.218623	0.999999	0.100345	1							hypothetical protein	NA	193	153.41	122.23	PM - peripheral 2
TGGT1_209900	-6.32912	-5.54732	-6.13211	-6.62963	-5.48	0.781799	0.197015	-0.30051	1	0.263705	0.997751	0.999999	0.360411	1							hypothetical protein	NA	143	113.06	98.14	N/A
TGGT1_209910	-7.19397	-6.54739	-7.18461	-8.57138	-4.05	0.646574	0.00935913	-1.37741	1	0.254694	0.957396	0.999999	0.0102198	1			Negative				histone H2Bv	New assigned name | Histone H2B variant (H2Bv)	123	2017.84	2547.71	nucleus - chromatin
TGGT1_209920A	2.69574	2.25613	1.91742	2.78278	2.17	-0.439614	-0.77832	0.0870437	0.153488	1	0.453564	0.999999	0.835864	1							PAN domain-containing protein	NA	991	0.22	3.72	N/A
TGGT1_209920B	1.75234	1.39303	1.27919	1.29739	0.57	-0.359315	-0.473152	-0.454955	0.367838	1	0.198524	0.999999	0.101416	1							PAN domain-containing protein	NA	991	0.22	3.72	N/A
TGGT1_209930	1.43452	0.113066	0.00388099	-0.469371	1.05	-1.32145	-1.43064	-1.90389	0.443177	1	0.0698091	0.999999	0.00168064	1	Negative		Negative			Negative	hypothetical protein	NA	454	3.35	5.7	N/A
TGGT1_209940	1.31834	1.21124	-0.848386	1.04263	0.94	-0.107102	-2.16672	-0.275711	0.805852	1	0.0451131	0.999999	0.28706	1		Negative					transporter/permease protein	NA	438	68.71	33.1	N/A
TGGT1_209945	2.7576	1.43391	1.29086	1.65484	0.79	-1.32369	-1.46674	-1.10275	0.00200296	1	0.016731	0.999999	0.0028213	1	Negative			Negative		Negative	hypothetical protein	NA	58	478.35	791.27	N/A
TGGT1_209950	-7.82708	-5.96478	-7.50037	-7.75759	-5.2	1.8623	0.32671	0.0694908	1	0.00035085	1	0.596255	0.817605	1	Positive			Positive			thioredoxin, putative	thioredoxin, putative	424	658.92	186.44	apicoplast
TGGT1_209960	-0.525393	0.281776	0.101087	-0.649805	-0.75	0.807169	0.62648	-0.124412	1	0.161633	1	0.419897	0.736152	1							glycosyltransferase	NA	1707	40.78	7.21	cytosol
TGGT1_209970	-3.32296	-3.59558	-4.81191	-3.35302	-3.58	-0.27262	-1.48895	-0.0300623	0.449291	1	0.16961	0.999999	0.733306	1							Spc97 / Spc98 family protein	gamma tubulin complex protein 4	2019	34.58	5.53	N/A
TGGT1_209985	1.73552	1.40971	1.58708	1.6842	1.2	-0.325809	-0.148447	-0.0513229	0.277948	1	0.638819	0.999999	0.57352	1							cAMP-dependent protein kinase	Predicted rhoptry pseudokinase, subfamily ROP26 | this gene appears to be duplicated in T. gondii GT1, ME49 and VEG.	571	58.37	897.99	rhoptries 1
TGGT1_210095	1.64819	2.04291	1.74403	1.55967	0.91	0.394718	0.0958408	-0.0885235	1	0.305773	0.965229	0.999999	0.615379	1							hypothetical protein	Predicted rhoptry pseudokinase, subfamily ROP26	399	2.25	70.07	rhoptries 1
TGGT1_210210	0.285178	1.24128	-0.833327	1.37375	0.7	0.956102	-1.11851	1.08857	1	0.052538	0.753472	0.999999	1	0.0739754							hypothetical protein	NA	2362	0.02	0.06	N/A
TGGT1_210220	-0.347653	-0.51369	-0.857255	0.00945217	-1.2	-0.166037	-0.509602	0.357105	0.701112	1	0.334988	0.999999	1	0.69738							hypothetical protein	NA	83	58.88	90.15	N/A
TGGT1_210230	-6.01976	-4.53802	-5.29251	-7.57344	-3.37	1.48174	0.727248	-1.55368	1	0.0186266	1	0.248027	0.000653551	1	Positive		Negative			Negative	hypothetical protein	NA	640	66.05	117.27	N/A
TGGT1_210235	0.718933	0.493976	0.273304	1.05054	-0.48	-0.224957	-0.445629	0.331612	0.592068	1	1	0.880902	1	0.713059							hypothetical protein	NA	777	46.6	7.95	N/A
TGGT1_210245	0.264609	-1.52951	-0.72129	1.08887	0.42	-1.79412	-0.985899	0.824266	0.161396	1	0.310631	0.999999	1	0.508665	Negative						hypothetical protein	NA	2635	30.55	3.85	N/A
TGGT1_210255	-1.25528	-1.59294	-1.14372	-2.23115	-2.27	-0.337656	0.111561	-0.975868	0.454272	1	0.970439	0.999999	0.020245	1							hypothetical protein	NA	109	156.88	322.64	N/A
TGGT1_210260	1.63803	0.602369	-0.170209	-1.14461	-0.69	-1.03566	-1.80824	-2.78264	0.0125239	1	0.0146938	0.999999	0.00162534	1			Negative			Negative	NAD-dependent glycerol-3-phosphate dehydrogenase	NA	515	0.21	0.19	N/A
TGGT1_210270	-5.4112	-5.34636	-5.95969	-5.47331	-3.53	0.0648349	-0.548495	-0.0621173	1	0.858577	0.444291	0.999999	0.693126	1							hypothetical protein	NA	2051	46.29	36.57	N/A
TGGT1_210280	-5.82242	-6.96215	-7.33099	-8.34972	-4.97	-1.13974	-1.50857	-2.5273	0.0708409	1	0.0622752	0.999999	0.000266781	1			Negative			Negative	PEK kinase	Protein kinase classification Other/Aur | aurora, putative	564	61.75	25.68	N/A
TGGT1_210300	0.715702	1.52746	1.09455	0.975485	-0.82	0.811761	0.378847	0.259783	1	0.054935	1	0.868022	1	0.954927							hypothetical protein	NA	2469	29.16	18.8	nucleolus
TGGT1_210310	0.676253	0.961599	0.0512058	1.06629	0.19	0.285346	-0.625047	0.390037	1	0.413487	0.833017	0.999999	1	0.57819							hypothetical protein	NA	2377	5.94	6.59	N/A
TGGT1_210320	1.41027	1.19649	0.346693	0.659867	0.96	-0.213782	-1.06358	-0.750404	0.571535	1	0.0575545	0.999999	0.0212449	1							SAG-related sequence SRS37A	NA	349	0.69	9.48	N/A
TGGT1_210330	1.70284	0.931519	-0.022038	1.68915	0.05	-0.771321	-1.72488	-0.0136937	0.0212943	1	0.00794774	0.999999	0.654861	1					Negative		SAG-related sequence SRS37B	NA	347	0.34	0.65	N/A
TGGT1_210345	-1.48954	-3.4033	-2.66506	-3.50009	-1.79	-1.91376	-1.17551	-2.01055	0.00392262	1	0.150834	0.999999	0.00553578	1	Negative		Negative	Negative		Negative	hypothetical protein	NA	3457	7.64	4.6	N/A
TGGT1_210360	-6.86004	-5.98659	-7.13449	-7.15382	-6.63	0.87345	-0.274444	-0.293777	1	0.120025	0.612453	0.999999	0.370017	1							DEAD (Asp-Glu-Ala-Asp) box polypeptide 41 family protein	NA	657	36.96	31.23	nucleus - chromatin
TGGT1_210370	1.66506	2.13652	1.39117	2.00128	1.07	0.471467	-0.273884	0.336223	1	0.155883	0.544292	0.999999	1	0.81614							hypothetical protein	ROP54	479	326.75	95.1	rhoptries 1
TGGT1_210380	0.729643	1.31965	-0.436951	0.3853	0.14	0.590007	-1.16659	-0.344342	1	0.115023	0.822558	0.999999	0.289159	1							hypothetical protein	NA	657	100.14	44.21	Golgi
TGGT1_210390	-0.721933	-1.15772	-2.1182	-0.760306	-1.56	-0.435788	-1.39627	-0.0383726	0.65292	1	0.0255079	0.999999	0.623159	1							WD domain, G-beta repeat-containing protein	NA	543	27.26	12.85	N/A
TGGT1_210400	0.79387	-0.145069	-0.0355044	0.238059	-0.51	-0.938939	-0.829374	-0.555811	0.0668115	1	0.451637	0.999999	0.151933	1							hypothetical protein	NA	1354	0.05	0.98	N/A
TGGT1_210408	-1.35867	-1.48681	-1.64539	-1.43484	-0.28	-0.128133	-0.286721	-0.0761642	0.79466	1	0.530463	0.999999	0.577212	1							HMG (high mobility group) box domain-containing protein	NA	94	965.85	739.12	nucleus - chromatin
TGGT1_210412	0.0312417	0.630146	0.560338	0.502573	0.93	0.598904	0.529096	0.471331	1	0.075291	1	0.337803	1	0.529243							hypothetical protein	NA	204	54.95	43.85	N/A
TGGT1_210420	0.37577	0.430202	-0.885562	0.026823	0.3	0.0544322	-1.26133	-0.348947	1	0.843941	0.16633	0.999999	0.493463	1							hypothetical protein	NA	342	173.63	44.53	N/A
TGGT1_210430	-3.25398	-2.49657	-3.32956	-2.85463	-3.81	0.757411	-0.0755842	0.399346	1	0.0883224	0.968068	0.999999	0.9564	1							DnaJ domain-containing protein	NA	2010	54.63	24.5	N/A
TGGT1_210440	-4.04366	-3.81227	-3.08855	-3.47125	-3.52	0.23139	0.955107	0.572415	1	0.627518	1	0.272635	1	0.443827							polynucleotide adenylyltransferase	NA	835	30.18	23.93	N/A
TGGT1_210450	0.977224	0.873675	0.679518	-0.267512	-0.15	-0.103549	-0.297707	-1.24474	0.835	1	0.550546	0.999999	0.10878	1							hypothetical protein	NA	399	1.39	7.27	N/A
TGGT1_210460	0.759994	0.430658	0.794061	0.845209	0.29	-0.329335	0.0340678	0.0852156	0.54434	1	0.930646	0.999999	0.888397	1							hypothetical protein	NA	726	0	0	N/A
TGGT1_210470	0.257603	0.103255	0.169186	0.176564	0.17	-0.154348	-0.0884169	-0.0810391	0.890623	1	0.857275	0.999999	0.70101	1							hypothetical protein	NA	643	0.26	1.07	N/A
TGGT1_210478	-1.74606	-0.14635	-0.55902	-1.21073	-2.51	1.59971	1.18704	0.535336	1	0.0263529	1	0.181459	1	0.796989	Positive						hypothetical protein	NA	2776	1.11	1.78	N/A
TGGT1_210482	0.151143	0.157861	0.802392	-0.150843	0.13	0.00671741	0.651248	-0.301986	1	0.893177	1	0.17203	0.254323	1							hypothetical protein	NA	621	2.66	12.92	N/A
TGGT1_210490	-3.46085	-4.01448	-6.13825	-6.50484	-3.62	-0.553633	-2.67741	-3.044	0.460513	1	0.006438	0.999999	0.000163899	1		Negative	Negative		Negative	Negative	hypothetical protein	NA	924	49.27	68.48	N/A
TGGT1_210682	1.15767	1.72594	1.0978	1.19052	0.18	0.568264	-0.0598775	0.0328486	1	0.173646	0.911064	0.999999	0.81421	1							hypothetical protein	NA	59	62.99	329.58	N/A
TGGT1_210690	-7.36286	-5.55632	-7.67316	-5.61271	-4.58	1.80654	-0.3103	1.75015	1	0.00139427	0.573978	0.999999	1	0.0026088	Positive		Positive	Positive		Positive	ribosomal protein RPS6	ribosomal protein RPS6	256	1193.31	1498.7	40S ribosome
TGGT1_210700	-4.11071	-4.18235	-4.40857	-3.66073	-1.95	-0.0716382	-0.297862	0.449978	0.666465	1	0.621905	0.999999	1	0.753407							hypothetical protein	NA	8642	10.07	9.83	nucleus - chromatin
TGGT1_210715	1.53071	2.18026	2.23865	1.17635	1.08	0.649557	0.707941	-0.354352	1	0.0545408	1	0.0842467	0.730406	1							hypothetical protein	NA	75	41.86	29.58	N/A
TGGT1_210730	0.839212	1.07469	-0.19989	1.58903	0.47	0.235482	-1.0391	0.749818	1	0.484205	0.654699	0.999999	1	0.128512							ATP-dependent hsl protease ATP-binding subunit hslU, putative	NA	672	74.2	65.18	mitochondrion - soluble
TGGT1_210740	0.523896	0.582254	-0.575883	0.708828	0.94	0.0583578	-1.09978	0.184932	0.793262	1	0.191692	0.999999	0.876508	1							hypothetical protein	NA	237	0.66	1.08	N/A
TGGT1_210750	-6.69482	-5.69601	-7.62905	-6.34388	-4.38	0.998811	-0.934233	0.350938	1	0.0479112	0.0352811	0.999999	1	0.793684							Ferredoxin-fold anticodon binding domain-containing protein	NA	859	13.92	20.36	mitochondrion - soluble
TGGT1_210760	-1.26322	-0.213032	-2.53909	-2.13034	-1.47	1.05019	-1.27587	-0.867118	1	0.00780037	0.83034	0.999999	0.270864	1				Positive			glutamine amidotransferase-related, putative	NA	518	38.39	41.58	N/A
TGGT1_210770	1.74204	1.89906	1.43263	1.91199	0.53	0.157024	-0.309406	0.169947	1	0.647491	0.514713	0.999999	0.919967	1							hypothetical protein	NA	324	0	0	N/A
TGGT1_210778	-1.45266	-1.47538	-2.57511	-2.93147	-2.78	-0.0227147	-1.12245	-1.47881	1	0.88853	0.0438958	0.999999	0.00437319	1			Negative			Negative	hemimethylated DNA binding domain-containing protein	NA	609	147.42	68.4	ER
TGGT1_210781	-2.02809	-1.57831	-2.90872	-1.08193	-0.82	0.449784	-0.880628	0.946161	1	0.160305	0.235591	0.999999	1	0.0993223							ubiquitin carboxyl-terminal hydrolase	NA	3602	14.31	3.45	nucleolus
TGGT1_210783	0.945677	0.718742	-0.324448	-0.273238	0.47	-0.226935	-1.27013	-1.21891	0.580766	1	0.210673	0.999999	0.0852072	1							hypothetical protein	NA	79	0.15	0	N/A
TGGT1_210787	0.886087	0.195573	-0.479501	0.228254	-1.99	-0.690514	-1.36559	-0.657833	0.165333	1	0.00799594	0.999999	0.0400835	1					Negative		Erv1 / Alr family protein	NA	146	26.14	56.43	N/A
TGGT1_210790	-3.04106	-3.07191	-5.56353	-5.67111	-2.84	-0.030853	-2.52247	-2.63005	1	0.987993	0.00168669	0.999999	0.000163899	1		Negative	Negative		Negative	Negative	dihydroorotate dehydrogenase reveal, putative	Characterizarion of DHODase	592	60.52	53.53	mitochondrion - membranes
TGGT1_210800	-4.53767	-3.73951	-4.57307	-5.59651	-2.78	0.798164	-0.0353965	-1.05884	1	0.297818	0.9855	0.999999	0.1645	1							activator of hsp90 ATPase, putative	NA	381	44.45	52.61	cytosol
TGGT1_210810	0.668205	0.289993	-0.916613	-0.467974	-0.73	-0.378212	-1.58482	-1.13618	0.419044	1	0.131087	0.999999	0.0491206	1							hypothetical protein	ME49 TG conoid associated protein | gene prediction right	107	164.35	599.13	nucleolus
TGGT1_210815	0.927204	1.99753	0.915092	-0.500322	1.55	1.07033	-0.0121116	-1.42753	1	0.00970889	0.870118	0.999999	0.45173	1			Negative	Positive			hypothetical protein	NA	161	0	0	N/A
TGGT1_210820	-2.90461	-1.93237	-3.18311	-3.9097	-2.68	0.972233	-0.278504	-1.00509	1	0.294875	0.815545	0.999999	0.127168	1							hypothetical protein	Rhoptry Localization	1062	79.43	23.07	rhoptries 2
TGGT1_210830	-6.67562	-6.76542	-7.60683	-7.73646	-4.64	-0.0898036	-0.931212	-1.06085	1	0.985891	0.303642	0.999999	0.1328	1							RIO1 family protein	NA	1015	14.74	8.12	19S proteasome
TGGT1_210840	-6.83858	-7.42732	-7.34766	-7.50886	-4.95	-0.58874	-0.509084	-0.670284	0.272399	1	0.383752	0.999999	0.114034	1							arginyl-tRNA synthetase family protein	NA	595	102.74	52.91	cytosol
TGGT1_210950	1.32809	1.18649	1.28408	0.943666	0.69	-0.141598	-0.0440056	-0.384424	0.708759	1	0.868443	0.999999	0.193829	1							oocyst wall protein	NA	782	0.33	0.27	N/A
TGGT1_210960	-6.12809	-4.92616	-6.92195	-6.8828	-4.12	1.20192	-0.793865	-0.754712	1	0.0316485	0.232465	0.999999	0.208146	1	Positive						replication factor C subunit 4, putative	NA	351	97.26	35.48	nucleus - chromatin
TGGT1_210970	0.904252	1.83722	1.43117	0.907365	0.66	0.932968	0.526919	0.0031132	1	0.0546118	1	0.379399	0.842558	1							hypothetical protein	NA	199	0	1.37	N/A
TGGT1_210975	-2.57874	-2.57886	-2.58307	-1.53825	-2.53	-0.00011424	-0.00432219	1.04049	1	0.85921	1	0.602359	1	0.0984213							hypothetical protein	NA	311	0.2	0	N/A
TGGT1_210980	-6.81124	-6.30674	-7.62936	-5.76416	-5.1	0.504492	-0.818127	1.04707	1	0.535971	0.498359	0.999999	1	0.491845							alternative splicing type 3 and, putative	NA	554	75.9	62.32	nucleus - non-chromatin
TGGT1_210990	1.05585	1.16495	0.17678	-1.06286	-0.58	0.109098	-0.879072	-2.11872	1	0.816971	0.524319	0.999999	0.0578744	1			Negative				hypothetical protein	NA	430	0.05	0	N/A
TGGT1_211000	0.915119	0.138587	0.230008	-1.21761	-1.22	-0.776532	-0.685111	-2.13273	0.0312623	1	0.165447	0.999999	0.00716801	1			Negative			Negative	hypothetical protein	NA	536	0.4	0.33	N/A
TGGT1_211010	-4.6904	-5.04899	-4.6749	-6.41343	-3.74	-0.35859	0.015506	-1.72303	0.562746	1	0.84107	0.999999	0.0177624	1			Negative				hypothetical protein	NA	1812	34.92	23.85	N/A
TGGT1_211015	-0.642908	-1.04645	-0.114412	-0.155068	-1.05	-0.403545	0.528496	0.48784	0.641283	1	1	0.398682	1	0.602235							hypothetical protein	NA	160	145.78	88.76	N/A
TGGT1_211020	-5.42159	-4.51607	-4.15543	-6.33797	-1.92	0.905518	1.26617	-0.916377	1	0.354336	1	0.0171502	0.0203441	1		Positive					RNA recognition motif-containing protein	NA	268	124.66	35.95	nucleus - non-chromatin
TGGT1_211030	0.95295	1.04445	1.19884	1.30014	1.01	0.0914964	0.245888	0.347188	1	0.853605	1	0.831168	1	0.81614							hypothetical protein	NA	191	640.74	703.1	cytosol
TGGT1_211040	-4.48408	-3.9504	-6.01058	-4.18026	-4.37	0.533678	-1.5265	0.303816	1	0.486424	0.0983207	0.999999	0.966523	1							Sec61beta family protein	NA	99	957.91	661.94	ER
TGGT1_211050	1.9447	2.03623	0.776477	2.01742	1.2	0.0915368	-1.16822	0.0727208	1	0.807152	0.0322317	0.999999	0.821951	1							ATPase, AAA family protein	NA	791	0.24	0	N/A
TGGT1_211060	-7.22358	-5.29876	-7.11873	-7.90568	-3.31	1.92481	0.104845	-0.682104	1	0.00237297	1	0.877028	0.168453	1	Positive			Positive			hypothetical protein	NA	106	357.04	155.48	mitochondrion - membranes
TGGT1_211070	-0.704045	-1.11206	-2.11291	-1.51494	-2.04	-0.408018	-1.40887	-0.8109	0.968454	1	0.0564757	0.999999	0.072062	1							hypothetical protein	NA	185	113.15	69.95	N/A
TGGT1_211080	1.07762	1.36652	1.46179	1.62124	1.63	0.288899	0.384169	0.543619	1	0.403737	1	0.487954	1	0.298263							hypothetical protein	NA	152	0.07	0	N/A
TGGT1_211090	-6.28221	-7.67029	-6.75691	-8.19453	-3.54	-1.38808	-0.474704	-1.91232	0.09837	1	0.572149	0.999999	0.0182636	1	Negative		Negative				aminotransferase, class V superfamily protein	NA	632	35.97	27.36	mitochondrion - soluble
TGGT1_211150	-2.83188	-1.96172	-3.24594	-2.97786	-4.66	0.870155	-0.414055	-0.145982	1	0.174852	0.553744	0.999999	0.457278	1							hypothetical protein	NA	2517	24.45	9.37	PM - peripheral 2
TGGT1_211220	-7.38235	-5.67631	-6.98703	-7.26462	-4.66	1.70604	0.395326	0.117733	1	0.000761127	1	0.484377	0.852087	1	Positive			Positive			hypothetical protein	NA	899	20.97	6.59	N/A
TGGT1_211230	-5.47449	-4.93568	-6.40924	-7.3246	-4.48	0.538814	-0.934745	-1.85011	1	0.858577	0.344942	0.999999	0.018173	1			Negative				eukaryotic initiation factor-2B, alpha subunit, putative	eukaryotic initiation factor-2B, alpha subunit, putative	389	76.42	40.77	nucleus - chromatin
TGGT1_211240	-4.63064	-4.65563	-5.92482	-7.2879	-1.76	-0.0249915	-1.29418	-2.65726	0.688287	1	0.185292	0.999999	0.00204017	1			Negative			Negative	peptidyl-tRNA hydrolase, putative	peptidyl-tRNA hydrolase PTH2 domain-containing protein	195	68.59	35.21	ER
TGGT1_211250	0.767234	0.511023	-0.0813264	0.80581	0.46	-0.256211	-0.84856	0.0385759	0.450969	1	0.313245	0.999999	0.767423	1							hypothetical protein	NA	275	156.3	101.49	cytosol
TGGT1_211260	1.52617	0.57314	0.981682	1.4426	0.68	-0.953027	-0.544484	-0.0835706	0.522073	1	0.463216	0.999999	0.697611	1							rhoptry kinase family protein ROP26 (incomplete catalytic triad)	Predicted rhoptry pseudokinase, subfamily ROP26	435	584.81	860.37	rhoptries 1
TGGT1_211270	-1.0429	-0.963002	-1.724	-0.633343	-2.93	0.0798935	-0.681103	0.409553	1	0.809767	0.98279	0.999999	1	0.799626							sushi domain (scr repeat) domain-containing protein	NA	3916	5.52	0.56	N/A
TGGT1_211280	0.273521	-0.169592	-0.139272	0.451598	-0.09	-0.443113	-0.412793	0.178077	0.347098	1	1	0.988772	0.946809	1							hypothetical protein	NA	971	2.42	1.11	N/A
TGGT1_211290	0.862547	0.5856	-0.371467	1.49474	0.16	-0.276947	-1.23401	0.632191	0.657689	1	0.0155882	0.999999	1	0.187313							rhoptry protein ROP15	ROP15	333	1222.54	337.22	rhoptries 1
TGGT1_211300	0.889291	1.16811	0.118443	0.534224	-0.5	0.278815	-0.770848	-0.355066	1	0.45662	0.23335	0.999999	0.225105	1							DUF74 family protein, putative	NA	373	21.84	39.2	mitochondrion - soluble
TGGT1_211310	0.209786	-0.321765	0.345225	-0.867537	-0.69	-0.531551	0.135439	-1.07732	0.13746	1	0.998149	0.999999	0.314272	1							hypothetical protein	NA	2834	18.94	7.99	N/A
TGGT1_211320	1.24011	1.39294	1.45175	1.01974	1.21	0.152833	0.211641	-0.22037	1	0.757231	1	0.833635	0.73076	1							hypothetical protein	NA	396	0.42	0	N/A
TGGT1_211330	-3.77528	-4.09705	-5.09846	-5.34907	-2.88	-0.321777	-1.32319	-1.57379	0.772024	1	0.166031	0.999999	0.0501104	1			Negative				methionine aminopeptidase	NA	697	8.93	5.04	N/A
TGGT1_211340	-0.0941558	0.0884084	-0.629895	-0.0475803	-0.42	0.182564	-0.535739	0.0465755	1	0.687365	0.63857	0.999999	0.786107	1							hypothetical protein	NA	2239	35.24	41.33	nucleus - chromatin
TGGT1_211350	-5.57874	-4.94364	-4.36122	-4.8707	-2.4	0.635101	1.21752	0.708034	1	0.177307	1	0.251652	1	0.311234							CBS domain-containing protein	NA	1720	23.74	6.43	PM - peripheral 2
TGGT1_211360	0.428387	1.65541	0.333102	0.30686	-0.12	1.22702	-0.0952844	-0.121527	1	0.00427831	1	0.75112	0.789779	1	Positive			Positive			hypothetical protein	NA	863	0.06	1.07	N/A
TGGT1_211370	-0.476552	0.355143	-0.839222	-0.0181596	-0.57	0.831695	-0.36267	0.458392	1	0.157326	0.565601	0.999999	0.77052	1							tetratricopeptide repeat-containing protein	NA	1008	0.53	8.24	N/A
TGGT1_211380	0.510334	0.602866	1.79666	1.2346	-0.2	0.092532	1.28633	0.72427	1	0.81163	1	0.00648988	1	0.156999		Positive			Positive		hypothetical protein	NA	424	0.04	0.97	N/A
TGGT1_211385	1.52916	-0.0113883	-0.161379	0.26951	0.09	-1.54055	-1.69054	-1.25965	0.0154677	1	0.0564757	0.999999	0.00236586	1	Negative					Negative	hypothetical protein	NA	222	1.15	6.47	N/A
TGGT1_211390	-4.36944	-4.93914	-4.73204	-5.87399	-3.04	-0.569704	-0.362603	-1.50455	0.131406	1	0.537677	0.999999	0.000431671	1			Negative			Negative	hypothetical protein	NA	405	36.39	27.08	19S proteasome
TGGT1_211400	-6.68867	-5.27872	-5.94379	-7.01109	-5.04	1.40995	0.744884	-0.322415	1	0.0199762	1	0.517843	0.351808	1	Positive						DEAD/DEAH box helicase domain-containing protein	NA	1079	16.14	7.5	N/A
TGGT1_211410	-0.683461	-1.24952	-2.44149	-2.2878	-1.81	-0.566059	-1.75803	-1.60434	0.792934	1	0.00977936	0.999999	0.00069995	1			Negative		Negative	Negative	translation initiation factor sui1 protein	NA	748	30.6	10.74	nucleus - non-chromatin
TGGT1_211420	-5.61526	-4.21518	-6.21943	-5.71123	-5.22	1.40009	-0.604165	-0.095966	1	0.015378	0.334685	0.999999	0.700954	1	Positive						RNA recognition motif-containing protein	Exon skip polymorphism	171	428.38	177.15	19S proteasome
TGGT1_211430	1.04872	0.532238	0.30536	1.07532	-0.17	-0.516481	-0.743359	0.0266003	0.178877	1	0.344757	0.999999	0.750498	1							leucine rich repeat-containing protein	NA	667	0.85	3.81	N/A
TGGT1_211440	-6.92649	-6.72564	-6.79624	-7.31367	-5.67	0.200857	0.130258	-0.387175	1	0.488868	1	0.849395	0.601929	1							hypothetical protein	Apicoplast Localization	1665	30.92	19.02	apicoplast
TGGT1_211450	-5.02967	-5.15713	-6.07323	-5.34427	-4.38	-0.12746	-1.04356	-0.314598	0.874944	1	0.161972	0.999999	0.510482	1							hypothetical protein	NA	1509	20.52	8.45	N/A
TGGT1_211460	1.04207	0.852445	1.25875	0.0278678	0.25	-0.189623	0.216681	-1.0142	0.760505	1	1	0.831168	0.0446184	1							hypothetical protein	MYR4	982	80.44	57.9	dense granules
TGGT1_211470	-6.08077	-6.56637	-6.38076	-6.70879	-5.11	-0.485597	-0.299989	-0.628018	0.967207	1	0.781941	0.999999	0.498265	1							Fcf2 pre-rRNA processing protein	NA	454	9.92	3.43	nucleus - non-chromatin
TGGT1_211480	-3.45396	-4.17772	-6.14414	-4.36473	-3.46	-0.723757	-2.69018	-0.910766	0.431059	1	0.00287528	0.999999	0.19244	1		Negative			Negative		GTP-binding protein engA, putative	NA	1175	18.09	16.08	N/A
TGGT1_211600	0.947756	0.369705	-0.353311	0.288963	-0.24	-0.578051	-1.30107	-0.658793	0.110577	1	0.216256	0.999999	0.126317	1							hypothetical protein	NA	2243	15.39	8.57	N/A
TGGT1_211610	0.023642	-1.10728	-0.726628	-1.59627	-0.59	-1.13092	-0.75027	-1.61991	0.51715	1	0.59382	0.999999	0.0285558	1			Negative				hypothetical protein	NA	1245	13.38	12.91	N/A
TGGT1_211630	0.946376	1.118	0.261766	1.40062	1.07	0.171623	-0.68461	0.454249	1	0.651843	0.573284	0.999999	1	0.491328							hypothetical protein	NA	213	280.04	579.72	PM - peripheral 2
TGGT1_211640	-0.435089	-0.159855	0.483354	-1.36882	-1.46	0.275234	0.918443	-0.93373	1	0.59928	1	0.091286	0.0859322	1							hypothetical protein	NA	2883	21.97	28.24	PM - peripheral 2
TGGT1_211650	-0.409269	-0.218249	-2.1655	0.454392	-0.87	0.19102	-1.75623	0.86366	1	0.626644	0.0564557	0.999999	1	0.124919							hypothetical protein	NA	832	48.51	44.44	N/A
TGGT1_211660	-2.44629	-2.39207	-2.71487	-3.01312	-0.62	0.054217	-0.268576	-0.566827	1	0.748487	0.820485	0.999999	0.262365	1							hypothetical protein	NA	313	0.85	0	N/A
TGGT1_211670	1.77625	1.57853	0.381501	1.07191	0.72	-0.197728	-1.39475	-0.704344	0.612844	1	0.0978396	0.999999	0.0733885	1							S1 RNA binding domain-containing protein	NA	378	147.75	186.05	nucleus - non-chromatin
TGGT1_211675	1.04923	0.913808	1.09741	0.937725	0.19	-0.135421	0.0481817	-0.111504	0.855144	1	0.942182	0.999999	0.58412	1							hypothetical protein	NA	262	1.53	1.11	N/A
TGGT1_211680	-8.00864	-7.24175	-7.39229	-8.41697	-5.65	0.766889	0.616345	-0.408335	1	0.182123	1	0.215042	0.151497	1							protein disulfide isomerase	Role of the 52 KDa protein disulfide isomerase of Toxoplasma gondii during infe | Functional assays on human cell lines	471	2565.5	1898.94	ER 2
TGGT1_211690	-4.47461	-4.7714	-5.61984	-6.88889	-5.05	-0.296787	-1.14523	-2.41428	0.810819	1	0.167218	0.999999	0.000305717	1			Negative			Negative	AAA family protein	NA	1538	40.76	8.93	nucleus - chromatin
TGGT1_211695	0.142553	-0.291605	-0.594576	-1.43426	-0.29	-0.434158	-0.737128	-1.57682	0.28218	1	0.201216	0.999999	0.000651134	1			Negative			Negative	hypothetical protein	NA	374	14.24	10.96	mitochondrion - membranes
TGGT1_211700	-5.26713	-4.38356	-5.26967	-6.20176	-5.23	0.883563	-0.00253921	-0.934629	1	0.455645	0.996442	0.999999	0.339728	1							hypothetical protein	NA	2520	22.28	8.85	nucleus - chromatin
TGGT1_211710	0.985536	1.50948	1.49224	1.56206	1.92	0.523939	0.506705	0.576527	1	0.554329	1	0.33902	1	0.22183							TB2/DP1, HVA22 family protein	NA	168	426.3	690.55	ER
TGGT1_211720	-0.219398	-0.0457025	-1.50499	0.599876	-1.29	0.173696	-1.28559	0.819274	0.942926	1	0.15568	0.999999	1	0.661085							AP2 domain transcription factor AP2IV-5	AP2 domain transcription factor IV-5 (AP2IV-5)	1966	77.57	14.8	nucleus - chromatin
TGGT1_211730	-3.57631	-3.17545	-1.32856	-3.6909	-1.91	0.400861	2.24774	-0.114595	1	0.493807	1	0.00486935	0.828004	1		Positive			Positive		histone lysine methyltransferase SET8	NA	1906	40.78	26.65	N/A
TGGT1_211850	-0.29182	0.635421	0.239939	0.70331	0.8	0.927241	0.531759	0.99513	1	0.0327698	1	0.383911	1	0.0544832							hypothetical protein	NA	173	173.48	156.44	apical 2
TGGT1_211860	1.21967	1.19081	0.934888	1.17383	0.48	-0.0288599	-0.284787	-0.0458398	1	0.822416	0.793872	0.999999	0.962349	1							hypothetical protein	NA	633	39.77	19.93	N/A
TGGT1_211870	-5.17825	-6.34709	-7.05614	-7.61114	-4.57	-1.16883	-1.87788	-2.43289	0.090945	1	0.0275425	0.999999	0.00025296	1	Negative	Negative	Negative			Negative	LSU ribosomal protein L18P, putative	NA	516	40.12	36.57	apicoplast
TGGT1_211880	-0.252939	-0.697093	-0.60593	-1.71782	-1.65	-0.444153	-0.352991	-1.46488	0.802765	1	0.819392	0.999999	0.040305	1			Negative				hypothetical protein	NA	185	26.39	23.73	N/A
TGGT1_211890	-0.400451	0.0159175	0.320927	-1.20777	0.28	0.416369	0.721378	-0.807321	0.943067	1	0.911978	0.999999	0.178636	1							RAP domain-containing protein	Apicoplast Localization	5232	5.98	13.79	apicoplast
TGGT1_211910	2.20176	1.20772	1.28223	1.16549	1.4	-0.99404	-0.919521	-1.03627	0.0190846	1	0.0708386	0.999999	0.0260417	1							kinesin-related protein 3A, putative	Kinesin-9 family protein	702	3.51	25.73	N/A
TGGT1_212030	0.997954	1.91766	0.750066	1.93281	1.14	0.91971	-0.247888	0.934859	1	0.0332082	0.894116	0.999999	1	0.0349914							hypothetical protein	NA	499	0.02	0.19	N/A
TGGT1_212045	1.61307	1.30855	0.095152	0.840884	-0.11	-0.304511	-1.51791	-0.772181	0.447865	1	0.0702798	0.999999	0.0417913	1							hypothetical protein	NA	617	0.24	1.11	N/A
TGGT1_212060	1.3335	1.1295	0.280576	0.445076	0.76	-0.204007	-1.05293	-0.888428	0.588283	1	0.12842	0.999999	0.0557731	1							hypothetical protein	NA	163	0.29	0.84	N/A
TGGT1_212075	0.0766043	0.500526	-0.11162	-0.296029	0.57	0.423921	-0.188224	-0.372633	1	0.195242	1	0.561231	1	0.877005							hypothetical protein	NA	486	0.05	0	N/A
TGGT1_212090	-0.552142	-0.620465	-1.983	-0.200847	-0.17	-0.0683237	-1.43086	0.351295	0.870822	1	0.124907	0.999999	0.978393	1							hypothetical protein	NA	632	37.2	39.9	PM - peripheral 2
TGGT1_212100	-4.29798	-5.96461	-6.68666	-7.55893	-3.04	-1.66664	-2.38868	-3.26096	0.030804	1	0.00793347	0.999999	0.000163899	1	Negative	Negative	Negative		Negative	Negative	ThiF family protein	NA	1082	7.62	8.22	mitochondrion - membranes
TGGT1_212110	-0.652015	-1.08048	-2.01208	-1.94637	-4.03	-0.428468	-1.36006	-1.29436	0.358438	1	0.235425	0.999999	0.0438738	1							histone lysine demethylase JMJD5	NA	1079	6.66	9.45	N/A
TGGT1_212130	0.545393	-0.0914662	-2.75467	-0.423267	-0.5	-0.636859	-3.30006	-0.96866	0.228162	1	0.00148279	0.999999	0.049141	1		Negative			Negative		phospholipase, patatin family protein	Patatin-like phospholipase orthologs	994	50.54	16.05	ER
TGGT1_212140	-0.639107	-0.587744	0.351703	-0.120255	-0.1	0.051363	0.99081	0.518852	1	0.811731	1	0.0171502	1	0.302627							hypothetical protein	NA	1771	23.01	23.42	N/A
TGGT1_212145	-0.153304	-0.5111	-1.57338	-0.120496	-0.78	-0.357797	-1.42008	0.0328081	0.5221	1	0.723304	0.999999	0.699617	1							hypothetical protein	NA	138	14.63	2.96	N/A
TGGT1_212150	-5.97333	-6.02616	-7.08274	-6.99169	-4.24	-0.052826	-1.10941	-1.01836	0.940095	1	0.041525	0.999999	0.0358899	1							hypothetical protein	NA	1178	45.91	18.69	nucleus - chromatin
TGGT1_212160	2.18376	2.65932	2.02888	2.23339	1.82	0.47556	-0.154883	0.0496317	1	0.17404	0.682972	0.999999	0.819368	1							hypothetical protein	NA	229	2.01	0.88	N/A
TGGT1_212170	-2.08962	-1.57464	-2.69887	-3.02231	-3.97	0.51498	-0.609248	-0.93269	1	0.294583	0.290445	0.999999	0.140547	1							GIY-YIG catalytic domain-containing protein	NA	1232	20.56	9.61	N/A
TGGT1_212180	1.4773	0.996244	1.12058	1.57695	0.32	-0.481052	-0.35672	0.0996585	0.301032	1	0.420548	0.999999	0.940953	1							hypothetical protein	NA	353	0.83	4.74	N/A
TGGT1_212190	1.07838	0.55044	-0.465283	0.26661	-0.2	-0.527941	-1.54366	-0.811771	0.340636	1	0.0983207	0.999999	0.032848	1							RNA recognition motif-containing protein	NA	653	69.28	74.08	N/A
TGGT1_212200	0.73076	0.316334	0.0363314	0.572374	1.09	-0.414426	-0.694429	-0.158387	0.425326	1	0.305132	0.999999	0.583117	1							hypothetical protein	NA	413	31.37	67.52	N/A
TGGT1_212210	0.401777	1.02271	-1.44407	-1.13826	0.31	0.62093	-1.84584	-1.54003	1	0.233834	0.0727439	0.999999	0.117319	1		Negative	Negative				hypothetical protein	NA	280	180.34	125.87	cytosol
TGGT1_212220	-6.01373	-5.11953	-6.6969	-5.95793	-4.91	0.894194	-0.683175	0.0558018	1	0.0998025	0.401932	0.999999	0.985123	1							hypothetical protein	NA	981	106.67	73.77	nucleus - non-chromatin
TGGT1_212240	1.31084	0.410829	0.263181	1.13782	1.12	-0.900007	-1.04765	-0.173017	0.629097	1	0.252627	0.999999	0.466653	1							beta-1 tubulin, putative	NA	449	2.94	5.59	N/A
TGGT1_212250	0.29979	-0.044272	-0.614798	-0.766521	-0.26	-0.344062	-0.914587	-1.06631	0.287696	1	0.110256	0.999999	0.00829239	1						Negative	XPG N-terminal domain-containing protein	NA	767	134.1	105.96	nucleus - non-chromatin
TGGT1_212260	-7.18697	-7.12329	-6.53062	-5.94157	-4.5	0.0636787	0.656351	1.2454	1	0.7541	1	0.561231	1	0.394378			Positive				Sjogren's syndrome/scleroderma autoantigen 1 (Autoantigen p27) protein	NA	351	163.67	154.04	nucleus - non-chromatin
TGGT1_212270	-5.00902	-6.16698	-6.10259	-6.85839	-3.05	-1.15796	-1.09357	-1.84937	0.206567	1	0.29065	0.999999	0.0266013	1			Negative				hypothetical protein	NA	370	486.76	456.71	micronemes
TGGT1_212275	1.10987	1.87642	1.95366	-0.212675	1.46	0.766555	0.843796	-1.32254	1	0.160256	1	0.196018	0.464215	1							hypothetical protein	NA	243	19.86	196.12	N/A
TGGT1_212280	0.138197	0.487767	-0.442033	0.967741	0.69	0.34957	-0.58023	0.829544	1	0.445397	0.753472	0.999999	1	0.112399							hypothetical protein	NA	230	3.51	31.95	N/A
TGGT1_212290	-7.14665	-6.33243	-8.03036	-7.68416	-4.49	0.814219	-0.883707	-0.537514	1	0.0819249	0.168211	0.999999	0.209579	1							ribosomal protein RPS19	ribosomal protein RPS19	313	763.56	567.74	40S ribosome
TGGT1_212300	1.05019	0.559771	-2.18232	-0.630728	0.69	-0.490419	-3.23251	-1.68092	0.463287	1	0.00182106	0.999999	0.00220627	1		Negative	Negative		Negative	Negative	hypothetical protein	Dense Granule Protein 32 (GRA32) | CD4 T cell antigen	683	201.99	121.36	dense granules
TGGT1_212310	-5.94057	-5.206	-5.66767	-6.74289	-4.29	0.734578	0.272901	-0.802319	1	0.105138	1	0.764514	0.0178953	1							vacuolar ATP synthetase	NA	157	481.28	406.58	PM - integral
TGGT1_212740	1.15764	1.39007	1.04426	1.26047	1.4	0.232435	-0.113378	0.102832	1	0.598621	0.771032	0.999999	0.838621	1							aromatic amino acid hydrolase AAH2	AAH genes involved in oocyst cycle | Duplication of AAH2 unique to ME49 strain | AAH2 confusing assembly | no role in tachy or brady tyrosine metabolism | expression	565	0.94	0.97	N/A
TGGT1_212760	-2.93812	-0.984568	-2.95229	-2.39264	-1.42	1.95355	-0.0141758	0.54548	1	0.00227633	0.921999	0.999999	1	0.753407	Positive			Positive			hypothetical protein	NA	73	54.85	107.86	N/A
TGGT1_212770	-1.18785	-1.3537	-1.35126	-0.864116	-1.8	-0.165856	-0.163411	0.323733	0.74507	1	0.911978	0.999999	1	0.758709							hypothetical protein	IMC34	940	291.07	75.33	N/A
TGGT1_212775	2.104	1.88161	2.20908	1.59356	1.52	-0.222394	0.105072	-0.510441	0.575666	1	0.965194	0.999999	0.0889256	1							hypothetical protein	NA	154	0	0	N/A
TGGT1_212780	-6.36326	-5.40888	-6.13444	-7.41594	-5.33	0.954381	0.228818	-1.05269	1	0.0624918	1	0.92881	0.0290298	1							hypothetical protein	NA	2334	58.96	23.64	N/A
TGGT1_212800	-5.89983	-6.11572	-6.64207	-7.01242	-4.6	-0.215894	-0.742242	-1.11259	0.891568	1	0.315588	0.999999	0.0524573	1							hypothetical protein	likely ortholog of the kinetochore gene Spc24	671	51.51	21.4	N/A
TGGT1_212810	-0.239567	0.381129	-1.27297	-1.28225	-1.04	0.620696	-1.03341	-1.04269	1	0.14882	0.520009	0.999999	0.197618	1							hypothetical protein	NA	5081	0.4	0.85	N/A
TGGT1_212820	-3.77093	-3.42651	-4.45805	-5.14866	-3.09	0.344427	-0.687116	-1.37772	0.910736	1	0.417523	0.999999	0.0468678	1			Negative				ubiquitin family protein	NA	1158	36.99	10.87	cytosol
TGGT1_212840	-4.31394	-3.68358	-5.99156	-3.75602	-4.75	0.630358	-1.67762	0.557916	1	0.533531	0.0825704	0.999999	1	0.922091							HIT zinc finger protein	NA	588	44.7	85.68	nucleolus
TGGT1_212850	-0.578544	-1.16794	-0.761249	-1.7508	0.04	-0.589398	-0.182705	-1.17226	0.166544	1	0.965676	0.999999	0.0174481	1							hypothetical protein	NA	457	96.6	79.71	N/A
[truncated: 7,323 more rows]

## Sheet: Table S2 gra14, cpl, crt pathwa
ID	Name	Bgd count	Result count	Result gene list	Pct of bgd	Fold enrichment	Odds ratio	P-value	Benjamini	Bonferroni
[truncated: 21 more rows]

## Sheet: Table S2 cpl, crt pathways
ID	Name	Bgd count	Result count	Result gene list	Pct of bgd	Fold enrichment	Odds ratio	P-value	Benjamini	Bonferroni
[truncated: 50 more rows]

[truncated: 13 more sheets: Table S2 gra14, cpl pathways, Table S2 gra14, crt pathways, Table S2 gra14 pathways, Table S2 cpl pathways, Table S2 crt pathways, Table S3 Metabolites raw, Table S3 Log2FC meta, Table S4 Strains, Table S5 Primers, Table S6 Plasmids, Table S7 Antibodies, Table S8 Media, Table S9 SpaCR settings]
